# Supplementary material for: Temperature stress differentially modulates transcription in meiotic anthers of heat-tolerant and heat-sensitive tomato plants
Source: BMC Genomics. 2011 Jul 31;12:384. doi: 10.1186/1471-2164-12-384 (PMC3162933; doi:10.1186/1471-2164-12-384)
Supplement: Additional file 1 — Details of probes on the microarray that showed significantly changed gene expression. Probe details (homologies, expression patterns in the genotypes and functional classification) arising from the SAM statistical analysis (SAM multiclass, SAM paired, SAM unpaired) [file 1471-2164-12-384-S1.XLSX]

## Sheet: SAM multiclass
SAM multiclass
expression pattern_ 1- transient upregulation, 2-transient downregulation, 3-upregulation, 4-downregulation
Falcorosso FR
TC number	FR-0	FR-2	FR-6	expression FR-0/FR-2/FR-6	Annotation				Function		f2-f0
TC171728	244.921	913.407	486.911	1	similar to UP|Q9M2S1_ARATH (Q9M2S1) Regulator of chromosome condensation-like protein, partial(70%), in mitosis				development		668.486
TC172124	105.648	998.82	336.598	1	UP|Q8L470_LYCES (Q8L470) Small heat shock protein, complete				heat shock		893.172
TC169993	425.69	2744.91	1499.21	1	UP|Q4VUC5_LYCES (Q4VUC5) Phosphosulfolactate synthase-related protein, complete				heat shock		2319.22
TC171292	1804.39	5635.19	2232.91	1	similar to UP|Q2MGR2_MEDTR (Q2MGR2) SGS; HSP20-like chaperone, partial (80%)				heat shock		3830.8
TC190555	887.501	6071.17	1467.87	1	similar to UP|Q9ZT13_TOBAC (Q9ZT13) 101 kDa heat shock protein, partial (28%)				heat shock		5183.67
TC173283	5857.86	32644	14670.6	1	similar to GB|AAB82061.1|1354207|ATU49453 rof1 {Arabidopsis thaliana} (exp=-1; wgp=0; cg=0), partial (0.21)				heat shock		26786.2
TC188719	4332.72	35940.1	3301.05	1	similar to UP|Q39819_SOYBN (Q39819) Hsp22.3, partial (62%)				heat shock		31607.4
TC187014	1579.28	52064.8	11519.6	1	UP|O80432_LYCES (O80432) Mitochondrial small heat shock protein, complete				heat shock		50485.6
TC170069	2888.25	64643.6	10546.1	1	UP|Q96489_LYCES (Q96489) Class II small heat shock protein Le-HSP17.6, complete				heat shock		61755.4
TC176566	219.047	4723.5	1288.72	1	homologue to UP|HSP7C_PETHY (P09189) Heat shock cognate 70 kDa protein, partial (23%)				heat shock		4504.45
TC171742	2103.48	7123.61	2597.67	1	UP|Q9FR34_LYCES (Q9FR34) Ripening regulated protein DDTFR8, complete				heat shock		5020.13
TC173974	350.952	8211.78	208.243	1	homologue to UP|Q94EN7_LYCPE (Q94EN7) Small heat stress protein class CIII, complete				heat shock		7860.83
TC176341	578.724	8602.3	1417.52	1	homologue to UP|Q40511_TOBAC (Q40511) Heat shock protein 70 (Fragment), partial (70%)				heat shock		8023.57
TC170030	4228.22	16207.7	15127.7	1	homologue to UP|HSP82_TOBAC (P36182) Heat shock protein 82 (Fragment), partial (98%)				heat shock		11979.5
TC184669	200.994	14703.4	446.34	1	similar to UP|Q6WHC0_CAPFR (Q6WHC0) Chloroplast small heat shock protein class I, partial (97%)				heat shock		14502.4
TC183645	1431.78	16975.8	2568.06	1	homologue to UP|Q40151_LYCES (Q40151) Hsc70, partial (53%)				heat shock		15544
TC182522	4634.74	20632.9	7014.56	1	similar to UP|CH10_ARATH (P34893) 10 kDa chaperonin (Protein CPN10) (Protein groES), partial (90.08)				heat shock		15998.2
TC169981	5435.5	23593.1	15584.3	1	UP|Q40151_LYCES (Q40151) Hsc70, complete				heat shock		18157.6
TC170013	2591.92	30001.8	4435.47	1	homologue to UP|Q40511_TOBAC (Q40511) Heat shock protein 70 (Fragment), partial (46%)				heat shock		27409.8
TC172016	4293.97	33566.3	4701.55	1	UP|Q9LS37_LYCES (Q9LS37) Small heat shock protein, complete				heat shock		29272.4
TC178169	2488.86	64643.6	4656.6	1	UP|Q9SYV0_LYCES (Q9SYV0) 17.6 kD class I small heat shock protein (Type I small heat shock protein 17.6 kDa isoform), complete				heat shock		62154.8
TC187143	1326	6721.13	2709.77	1	similar to GB|AAB82061.1|1354207|ATU49453 rof1 {Arabidopsis thaliana} (exp=-1; wgp=0; cg=0), partial (0.69)				heat shock Arabidopsis immunophilins ROF1 (AtFKBP62) and ROF2 (AtFKBP65) exhibit tissue specificity, are heat-stress response, and bind HSP90		5395.13
TC172242	1887.07	15254.8	11113.5	1	homologue to UP|Q6PXE1_9SOLN (Q6PXE1) Auxin-repressed protein, partial (98%)				hormone repressed		13367.7
TC177841	1277.65	7633.2	2734.86	1	similar to UP|Q9LNB6_ARATH (Q9LNB6) F5O11.2 (At1g12270/F5O11_1), partial (94%)				metabolism		6355.55
TC175542	980.423	3289.67	2162.01	1	similar to UP|Q3E7S9_ARATH (Q3E7S9) Protein At5g41080, partial (84%)				metabolism lipid		2309.25
TC181718	186.076	539.023	207.205	1	similar to UP|Q2PHF8_LACSA (Q2PHF8) Carotenoid cleavage dioxygenase 1, partial (86%)				oxidation reduction		352.947
TC179817	267.664	1253.33	457.866	1	homologue to UP|MT2B_LYCES (Q40158) Metallothionein-like protein type 2 B, complete				oxidation reduction		985.666
TC170983	770.783	3203.89	1898.93	1	homologue to UP|Q8LSZ3_TOBAC (Q8LSZ3) NADPH:protochlorophyllide oxidoreductase, partial (96%)				oxidation reduction		2433.1
TC189778	1854.42	7764.69	2676.52	1	weakly similar to UP|Q8H9E5_CUCMA (Q8H9E5) Glutathione S-transferase, partial (27%)				oxidation reduction		5910.27
TC170369	1008.37	10068.6	1225.75	1	homologue to UP|Q40589_TOBAC (Q40589) Cytosolic ascorbate peroxidase, partial (98%)				oxidation reduction		9060.21
TC173969	1484.63	14189.6	4305.68	1	similar to UP|Q76KW1_PEA (Q76KW1) Glutathione S-transferase, partial (95%)				oxidation reduction		12705
TC182929	528.159	17962.5	1319.95	1	homologue to UP|Q41772_MAIZE (Q41772) Cytosolic ascorbate peroxidase, partial (62%)				oxidation reduction		17434.4
TC176226	1210.01	2619.2	415.076	1	homologue to UP|RCA1_TOBAC (Q40460) Ribulose bisphosphate carboxylase/oxygenase activase 1, chloroplast precursor(RuBisCO activase 1) (RA 1), complete				photosynthesis		1409.19
TC174337	570.18	658.344	152.566	1	similar to GB|AAF33112.1|6959488|AF181683 RPT2 {Arabidopsis thaliana} (exp=-1; wgp=0; cg=0), partial (0.47)				signal transduction		88.1636
TC171720	521.862	1809.32	1613.22	1	UP|Q9SWW1_LYCES (Q9SWW1) Ethylene-responsive transcriptional coactivator, complete				transcription		1287.46
TC188544	120.125	563.229	170.478	1	similar to UP|Q39800_GOSHI (Q39800) Delta-tonoplast intrinsic protein, partial (88%)				transport		443.104
TC179855	267.445	950.686	458.687	1					unknown		683.241
TC179590	500.005	2021.04	1356.84	1	similar to UP|O80582_ARATH (O80582) Expressed protein (At2g44130/F6E13.26), partial (11%)				unknown		1521.03
TC190054	587.085	3669.25	1589.77	1					unknown		3082.17
TC174295	993.016	4820.66	2102.38	1	similar to UP|Q6ELF9_CUCSA (Q6ELF9) Poly(A)-binding protein C-terminal interacting protein 6, partial(52%)				unknown		3827.64
TC172308	763.652	5100.52	1989.52	1	similar to UP|Q9LE80_ARATH (Q9LE80) Arabidopsis thaliana genomic DNA, chromosome 3, P1 clone: MJK13 (AT3g15450/MJK13_11) (MJK13.11 protein), partial (79%)				unknown		4336.87
TC173141	2090.1	6522.98	3565.39	1	weakly similar to UP|Q945P7_ARATH (Q945P7) At2g20670/F23N11.1, partial (37%)				unknown		4432.89
TC172258	2037.38	6636.25	2997.94	1					unknown		4598.87
TC171975	1395.06	6025.5	1310.83	1	weakly similar to UP|O49655_ARATH (O49655) Predicted protein, partial (6%)				unknown		4630.44
TC179812	1419	9164.28	1717.74	1	similar to UP|Q297S1_DROPS (Q297S1) GA15115-PA (Fragment), partial (6%)				unknown		7745.29
TC186135	10629.7	30648.5	16785.6	1	weakly similar to GB|AAO64817.1|29028876|BT005882 At3g04570 {Arabidopsis thaliana}				unknown		20018.8
TC187640	13761.7	1702.6	2166.25	2	weakly similar to UP|ZOG_PHALU (Q9ZSK5) Zeatin O-glucosyltransferase (Trans-zeatin O-beta-D-glucosyltransferase), partial (25%)				hormone		-12059.1
TC183052	12055.1	2173.05	3899.81	2	weakly similar to UP|ZOG_PHALU (Q9ZSK5) Zeatin O-glucosyltransferase (Trans-zeatin O-beta-D-glucosyltransferase), partial (7%)				hormone		-9882.05
TC178657	20415.9	4414	8333.3	2	homologue to UP|P93789_SOLTU (P93789) UDP-galactose:solanidine galactosyltransferase, partial (33%)				metabolism		-16001.9
TC170299	7863.79	1349.63	2104.09	2	weakly similar to UP|Q8GVE3_CITMA (Q8GVE3) Flavonoid 1-2 rhamnosyltransferase, partial (24%)				metabolism		-6514.16
TC173734	6369.1	693.759	828.997	2	weakly similar to UP|Q8W2B6_MAIZE (Q8W2B6) UDP-glucosyltransferase BX9, partial (12%)				metabolism		-5675.34
TC182173	2198.99	1774.33	6819.46	2	weakly similar to UP|Q8DJH6_SYNEL (Q8DJH6) Ycf23 protein, partial (83%)				metabolism		-424.66
TC181283	12901.2	2074.68	3181.35	2	homologue to UP|Q94ET0_HEVBR (Q94ET0) Hydroxymethylglutaryl coenzyme A synthase, partial (43%)				metabolism		-10826.5
TC170471	8484.67	1343.3	2671.46	2	homologue to UP|Q5K2N1_LYCES (Q5K2N1) Steroid 5 alpha reductase DET2, complete				oxidation reduction		-7141.37
TC173238	708.998	2030.86	4113.92	3	similar to UP|Q8H2B1_SOYBN (Q8H2B1) DnaJ-like protein, partial (48%)				heat shock		1321.86
TC181905	1208.14	5714.22	6261.36	3	similar to UP|Q6IV17_IPOBA (Q6IV17) Protein disulfide isomerase , partial (55%)				oxidation reduction		4506.08
TC180458	940.333	1036.62	5202.28	3	similar to UP|THI4_CITSI (O23787) Thiazole biosynthetic enzyme, chloroplast precursor, partial(87%)				photosyntehsis		96.2857
TC178687	4454.07	6072.3	31169.6	3	similar to UP|Q2VT54_CAPAN (Q2VT54) DC1.2-like, partial (86%)				protection		1618.23
TC170067	1256.93	2975.96	5066.75	3					unknown		1719.03
TC172800	9883.07	2593.01	2233.95	4	homologue to UP|FLS_SOLTU (Q41452) Flavonol synthase/flavanone 3-hydroxylase (FLS) , complete				development		-7290.06
TC187674	1470.26	560.749	164.046	4	weakly similar to UP|LBD6_ARATH (O04479) LOB domain protein 6 (ASYMMETRIC LEAVES2), partial (13%)				development		-909.509
TC176727	951.071	433.327	140.45	4	similar to UP|Q8H2B1_SOYBN (Q8H2B1) DnaJ-like protein, partial (23%)				heat shock		-517.744
TC184094	20690.7	9299.88	1622.61	4	weakly similar to UP|Q8LEH3_ARATH (Q8LEH3) Cinnamoyl-CoA reductase-like protein, partial (37%)				metabolism		-11390.8
TC176104	16566.6	6640.88	827.038	4	weakly similar to UP|Q2HVM5_MEDTR (Q2HVM5) Transferase, partial (9%)				metabolism		-9925.72
TC170658	10249	1414.52	684.749	4	homologue to UP|CHSB_SOLTU (Q43163) Chalcone synthase 1B (Naringenin-chalcone synthase 1B) , complete				metabolism		-8834.47
TC170034	3498.29	1505.38	380.859	4	UP|Q5NE21_LYCES (Q5NE21) Carbonic anhydrase , complete				metabolism		-1992.91
TC190080	1385.47	531.477	281.191	4	weakly similar to UP|Q94A84_ARATH (Q94A84) AT3g50740/T3A5_120 (At3g50740), partial (31%)				metabolism		-853.993
TC183140	88191.4	15745.2	570.096	4	similar to UP|Q8VYV8_ARATH (Q8VYV8) At1g12570/T12C24_9, partial (85%)				oxidation reduction		-72446.2
TC179896	20154.4	1854.39	900.143	4	similar to GB|AAN46863.1|24111425|BT001082 At5g67360/K8K14_8 {Arabidopsis thaliana} (exp=-1; wgp=0; cg=0), partial (27%)				protection		-18300
TC184091	29508	15451.8	247.722	4	similar to UP|YB1E_SCHPO (P87179) Serine-rich protein C30B4.01c precursor, partial (14%)				signal transduction, cell surface receptor linked signaling pathway		-14056.2
TC189289	88191.4	15440.1	249.889	4	weakly similar to RF|NP_188478.1|15229656|NM_112734 pepsin A {Arabidopsis thaliana} (exp=-1; wgp=0; cg=0), partial (24%)				stress response		-72751.4
TC181342	43862.7	3512.41	1017.36	4	similar to GB|CAA59963.1|757534|ATARA12 subtilisin-like protease {Arabidopsis thaliana} (exp=-1;wgp=0; cg=0),partial (52%)				stress response		-40350.3
TC171322	61899.2	11215.8	241.098	4	weakly similar to RF|NP_188478.1|15229656|NM_112734 pepsin A {Arabidopsis thaliana} (exp=-1; wgp=0; cg=0), partial (39%)				unknown		-50683.4
TC175676	23443.3	10273.5	283.707	4	similar to GB|AAK95319.1|15294284|AF410333 AT3g62730/F26K9_160 {Arabidopsis thaliana} (exp=-1;wgp=0;cg=0), partial (29%)				unknown		-13169.9
TC181039	2263.36	280.162	243.81	4					unknown		-1983.2
											0
											0
Heat Set1											0
TC number	HS1-0	HS1-2	HS1-6	expression HS1-0/HS1-2/HS1-6	Annotation				Function		#VALUE!
TC172124	75.2827	1271.63	463.567	1	UP|Q8L470_LYCES (Q8L470) Small heat shock protein, complete				heat shock		1196.35
TC173955	626.8	5426.48	731.384	1	weakly similar to UP|Q9SSQ8_ARATH (Q9SSQ8) F6D8.22 protein (At1g52560), partial (36%)				heat shock		4799.68
TC182526	1753.94	9902.27	2020.04	1	homologue to GB|CAA31663.1|20559|PHHSP70R hsp70 (AA 6 - 651) {Petunia x hybrida} (exp=-1; wgp=0;cg=0), partial (68%)				heat shock		8148.33
TC190555	938.184	10496.1	1026.8	1	similar to UP|Q9ZT13_TOBAC (Q9ZT13) 101 kDa heat shock protein, partial (28%)				heat shock		9557.94
TC188719	2838.32	42841.1	3984.97	1	similar to UP|Q39819_SOYBN (Q39819) Hsp22.3, partial (62%)				heat shock		40002.8
TC187014	7034.96	66112.3	18239	1	UP|O80432_LYCES (O80432) Mitochondrial small heat shock protein, complete				heat shock		59077.3
TC176566	696.223	5093.94	1287.58	1	homologue to UP|HSP7C_PETHY (P09189) Heat shock cognate 70 kDa protein, partial (23%)				heat shock		4397.72
TC171742	2279.82	10910.7	2492.02	1	UP|Q9FR34_LYCES (Q9FR34) Ripening regulated protein DDTFR8, complete				heat shock		8630.84
TC176341	568.058	14159.3	1432.8	1	homologue to UP|Q40511_TOBAC (Q40511) Heat shock protein 70 (Fragment), partial (70%)				heat shock		13591.2
TC173974	180.003	19171.7	353.603	1	homologue to UP|Q94EN7_LYCPE (Q94EN7) Small heat stress protein class CIII, complete				heat shock		18991.7
TC182522	5444.59	25078.6	5564.47	1	similar to UP|CH10_ARATH (P34893) 10 kDa chaperonin (Protein CPN10) (Protein groES), partial (90.08)				heat shock		19634
TC184669	155.055	26450.1	904.239	1	similar to UP|Q6WHC0_CAPFR (Q6WHC0) Chloroplast small heat shock protein class I, partial (97%)				heat shock		26295
TC183645	1286.32	30443.8	2495.57	1	homologue to UP|Q40151_LYCES (Q40151) Hsc70, partial (53%)				heat shock		29157.5
TC172016	4381.63	44386.8	5780.32	1	UP|Q9LS37_LYCES (Q9LS37) Small heat shock protein, complete				heat shock		40005.2
TC170013	1965.38	47512.7	4790.77	1	homologue to UP|Q40511_TOBAC (Q40511) Heat shock protein 70 (Fragment), partial (46%)				heat shock		45547.3
TC178169	1842.66	66112.3	5355.45	1	UP|Q9SYV0_LYCES (Q9SYV0) 17.6 kD class I small heat shock protein (Type I small heat shock protein 17.6 kDa isoform), complete				heat shock		64269.6
TC170069	4096.61	66112.3	15228.9	1	UP|Q96489_LYCES (Q96489) Class II small heat shock protein Le-HSP17.6, complete				heatshock		62015.7
TC177841	1416.13	7886.88	2002.03	1	similar to UP|Q9LNB6_ARATH (Q9LNB6) F5O11.2 (At1g12270/F5O11_1), partial (94%)				metabolism		6470.75
TC191022	131.586	422.918	403.462	1	similar to RF|NP_176675.1|15217801|NM_105169 CYP89A5; heme binding {Arabidopsis thaliana} (exp=-1; wgp=0;cg=0),partial (38%)				oxidation reduction		291.332
TC179817	200.559	1232.75	302.883	1	homologue to UP|MT2B_LYCES (Q40158) Metallothionein-like protein type 2 B, complete				oxidation reduction		1032.19
TC170983	578.078	1984.26	889.857	1	homologue to UP|Q8LSZ3_TOBAC (Q8LSZ3) NADPH:protochlorophyllide oxidoreductase, partial (96%)				oxidation reduction		1406.19
TC189778	643.015	6465.07	1286.95	1	weakly similar to UP|Q8H9E5_CUCMA (Q8H9E5) Glutathione S-transferase, partial (27%)				oxidation reduction		5822.05
TC170369	1277.39	12638.1	1343.35	1	homologue to UP|Q40589_TOBAC (Q40589) Cytosolic ascorbate peroxidase, partial (98%)				oxidation reduction		11360.7
TC173969	2129.23	18608.7	4716.14	1	similar to UP|Q76KW1_PEA (Q76KW1) Glutathione S-transferase, partial (95%)				oxidation reduction		16479.4
TC182929	540.481	19819.3	1150.41	1	homologue to UP|Q41772_MAIZE (Q41772) Cytosolic ascorbate peroxidase, partial (62%)				oxidation reduction		19278.8
TC176226	838.181	1638.19	263.756	1	homologue to UP|RCA1_TOBAC (Q40460) Ribulose bisphosphate carboxylase/oxygenase activase 1, chloroplast precursor(RuBisCO activase 1) (RA 1), complete				photosynthesis		800.007
TC188544	52.3033	553.101	134.313	1	similar to UP|Q39800_GOSHI (Q39800) Delta-tonoplast intrinsic protein, partial (88%)				transport membrane aquaporin		500.797
TC171975	1154.33	6449.36	966.883	1	weakly similar to UP|O49655_ARATH (O49655) Predicted protein, partial (6%)				unknown		5295.03
TC179812	858.984	12561.8	1847.55	1	similar to UP|Q297S1_DROPS (Q297S1) GA15115-PA (Fragment), partial (6%)				unknown		11702.8
TC175751	612.447	584.456	1949.92	2	similar to GB|AAF00023.1|6002520|AF076686 GIGANTEA {Arabidopsis thaliana} (exp=-1; wgp=0; cg=0),partial-0.27				development		-27.9907
TC182173	1834.61	1589.14	6307.13	2	weakly similar to UP|Q8DJH6_SYNEL (Q8DJH6) Ycf23 protein, partial (83%)				metabolism		-245.466
TC176203	412.504	389.16	1250.05	2	similar to GB|AAK27435.1|13487072|AF252296 Adagio 3 {Arabidopsis thaliana} (exp=-1; wgp=0; cg=0),partial(22%)				signal transduction		-23.3435
TC187647	60080.4	2914.11	56633.4	2	similar to UP|Q9SNY0_VITVI (Q9SNY0) SCUTL2, partial (71%)				stress response		-57166.3
TC181039	1944.45	260.781	295.379	2					unknown		-1683.67
TC172224	3338.12	3020.66	8866.67	2					unknown		-317.46
TC173238	704.817	2135.18	3831.95	3	similar to UP|Q8H2B1_SOYBN (Q8H2B1) DnaJ-like protein, partial (48%)				heat shock		1430.36
TC172244	2283.77	6083.32	6231.57	3	UP|Q7XYV1_LYCES (Q7XYV1) P58IPK, complete				heat shock		3799.54
TC180717	420.639	1969.97	2483.02	3	similar to UP|Q9ZS44_LYCES (Q9ZS44) SBT4B protein, partial (29%)				metabolism		1549.34
TC180458	646.302	878.589	4202	3	similar to UP|THI4_CITSI (O23787) Thiazole biosynthetic enzyme, chloroplast precursor, partial(87%)				photosyntehsis		232.287
TC178687	3459.3	6470.54	22973.4	3	similar to UP|Q2VT54_CAPAN (Q2VT54) DC1.2-like, partial (86%)				protection		3011.24
TC185848	802.375	2382.83	2580.81	3	UP|Q5UNS1_LYCES (Q5UNS1) Arginase 2, complete				protection, proline metabolism		1580.46
TC188199	379.996	533.465	1523.1	3	similar to UP|ADO3_ARATH (Q9C9W9) Adagio protein 3 (Flavin-binding kelch repeat F-box protein 1)(F-box only protein 2a) (FBX2a), partial (39%)				signal transduction		153.47
TC184085	621.816	1688.6	5056.76	3	similar to UP|CYTM_SOLTU (P37842) Multicystatin (MC), partial (14%)				stress response		1066.78
TC172627	849.968	2486.93	6893.09	3	homologue to UP|O81693_LYCES (O81693) Cysteine protease inhibitor (Fragment), complete				stress response		1636.96
TC183592	1624.04	4665.56	10278	3	similar to UP|Q3S492_SOLTU (Q3S492) Proteinase inhibitor I, complete				stress response		3041.53
TC190385	4215.78	9784.61	13480.9	3					unknown		5568.83
TC187519	683.364	765.625	2690.68	3					unknown ?		82.2602
TC176348	2711.87	1042.44	595.424	4	similar to UP|Q56TL1_CASSA (Q56TL1) Late elongated hypocotyl, partial (11%)				development		-1669.42
TC175719	2316.86	793.156	433.45	4	similar to UP|Q56TL1_CASSA (Q56TL1) Late elongated hypocotyl, partial (21%)				development		-1523.7
TC187640	9174.71	2091.93	1962.53	4	weakly similar to UP|ZOG_PHALU (Q9ZSK5) Zeatin O-glucosyltransferase (Trans-zeatin O-beta-D-glucosyltransferase), partial (25%)				hormone		-7082.77
TC170299	9744.87	2960.1	2595.97	4	weakly similar to UP|Q8GVE3_CITMA (Q8GVE3) Flavonoid 1-2 rhamnosyltransferase, partial (24%)				metabolism		-6784.78
TC170658	4029.8	1012.69	487.404	4	homologue to UP|CHSB_SOLTU (Q43163) Chalcone synthase 1B (Naringenin-chalcone synthase 1B) , complete				metabolism		-3017.11
TC181283	13351.2	3379.82	3295.18	4	homologue to UP|Q94ET0_HEVBR (Q94ET0) Hydroxymethylglutaryl coenzyme A synthase, partial (43%)				metabolism ?		-9971.39
TC183898	976.559	489.789	226.565	4	similar to UP|Q940M8_ARATH (Q940M8) At1g73650/F25P22_7, partial (44%)				metabolism lipid		-486.769
TC173734	4943.83	1036.46	873.555	4	weakly similar to UP|Q8W2B6_MAIZE (Q8W2B6) UDP-glucosyltransferase BX9, partial (12%)				metabolism, transferase		-3907.37
TC173085	26068.5	7852.57	4342.04	4	similar to UP|Q42487_POPNI (Q42487) Extensin like protein, partial (66%)				transport lipid		-18215.9
											0
											0
COMMON AND SPECIFIC											0
expression pattern_ 1- transient upregulation, 2-transient downregulation, 3-upregulation, 4-downregulation											0
											0
FR Specific	T-0	T-2	T-6	expression T-0/T-2/T-6	Annotation				function		#VALUE!
TC171728	244.921	913.407	486.911	1	similar to UP|Q9M2S1_ARATH (Q9M2S1) Regulator of chromosome condensation-like protein, partial(70%)				development		668.486
TC169993	425.69	2744.91	1499.21	1	UP|Q4VUC5_LYCES (Q4VUC5) Phosphosulfolactate synthase-related protein, complete				heat shock		2319.22
TC173283	5857.86	32644	14670.6	1	similar to GB|AAB82061.1|1354207|ATU49453 rof1 {Arabidopsis thaliana} (exp=-1; wgp=0; cg=0), partial (0.21)				heat shock		26786.2
TC171292	1804.39	5635.19	2232.91	1	similar to UP|Q2MGR2_MEDTR (Q2MGR2) SGS; HSP20-like chaperone, partial (80%)				heat shock		3830.8
TC170030	4228.22	16207.7	15127.7	1	homologue to UP|HSP82_TOBAC (P36182) Heat shock protein 82 (Fragment), partial (98%)				heat shock		11979.5
TC169981	5435.5	23593.1	15584.3	1	UP|Q40151_LYCES (Q40151) Hsc70, complete				heat shock		18157.6
TC187143	1326	6721.13	2709.77	1	similar to GB|AAB82061.1|1354207|ATU49453 rof1 {Arabidopsis thaliana} (exp=-1; wgp=0; cg=0), partial (0.69)				heat shock Arabidopsis immunophilins ROF1 (AtFKBP62) and ROF2 (AtFKBP65) exhibit tissue specificity, are heat-stress response, and bind HSP90		5395.13
TC172242	1887.07	15254.8	11113.5	1	homologue to UP|Q6PXE1_9SOLN (Q6PXE1) Auxin-repressed protein, partial (98%)				hormone repressed		13367.7
TC175542	980.423	3289.67	2162.01	1	similar to UP|Q3E7S9_ARATH (Q3E7S9) Protein At5g41080, partial (84%)				metabolism lipid		2309.25
TC181718	186.076	539.023	207.205	1	similar to UP|Q2PHF8_LACSA (Q2PHF8) Carotenoid cleavage dioxygenase 1, partial (86%)				oxidation reduction		352.947
TC174337	570.18	658.344	152.566	1	similar to GB|AAF33112.1|6959488|AF181683 RPT2 {Arabidopsis thaliana} (exp=-1; wgp=0; cg=0), partial (0.47)				signal transduction phototropic response		88.1636
TC171720	521.862	1809.32	1613.22	1	UP|Q9SWW1_LYCES (Q9SWW1) Ethylene-responsive transcriptional coactivator, complete				transcription		1287.46
TC179590	500.005	2021.04	1356.84	1	similar to UP|O80582_ARATH (O80582) Expressed protein (At2g44130/F6E13.26), partial (11%)				unknown		1521.03
TC190054	587.085	3669.25	1589.77	1					unknown		3082.17
TC172308	763.652	5100.52	1989.52	1	similar to UP|Q9LE80_ARATH (Q9LE80) Arabidopsis thaliana genomic DNA, chromosome 3, P1 clone: MJK13 (AT3g15450/MJK13_11) (MJK13.11 protein), partial (79%)				unknown		4336.87
TC174295	993.016	4820.66	2102.38	1	similar to UP|Q6ELF9_CUCSA (Q6ELF9) Poly(A)-binding protein C-terminal interacting protein 6, partial(52%)				unknown		3827.64
TC179855	267.445	950.686	458.687	1					unknown		683.241
TC173141	2090.1	6522.98	3565.39	1	weakly similar to UP|Q945P7_ARATH (Q945P7) At2g20670/F23N11.1, partial (37%)				unknown		4432.89
TC186135	10629.7	30648.5	16785.6	1	weakly similar to GB|AAO64817.1|29028876|BT005882 At3g04570 {Arabidopsis thaliana}				unknown		20018.8
TC172258	2037.38	6636.25	2997.94	1					unknown		4598.87
TC183052	12055.1	2173.05	3899.81	2	weakly similar to UP|ZOG_PHALU (Q9ZSK5) Zeatin O-glucosyltransferase (Trans-zeatin O-beta-D-glucosyltransferase), partial (7%)				hormone		-9882.05
TC178657	20415.9	4414	8333.3	2	homologue to UP|P93789_SOLTU (P93789) UDP-galactose:solanidine galactosyltransferase, partial (33%)				metabolism		-16001.9
TC170471	8484.67	1343.3	2671.46	2	homologue to UP|Q5K2N1_LYCES (Q5K2N1) Steroid 5 alpha reductase DET2, complete				oxidation reduction		-7141.37
TC181905	1208.14	5714.22	6261.36	3	similar to UP|Q6IV17_IPOBA (Q6IV17) Protein disulfide isomerase , partial (55%)				oxidation reduction		4506.08
TC170067	1256.93	2975.96	5066.75	3					unknown		1719.03
TC187674	1470.26	560.749	164.046	4	weakly similar to UP|LBD6_ARATH (O04479) LOB domain protein 6 (ASYMMETRIC LEAVES2), partial (13%)				development		-909.509
TC172800	9883.07	2593.01	2233.95	4	homologue to UP|FLS_SOLTU (Q41452) Flavonol synthase/flavanone 3-hydroxylase (FLS) , complete				development		-7290.06
TC176727	951.071	433.327	140.45	4	similar to UP|Q8H2B1_SOYBN (Q8H2B1) DnaJ-like protein, partial (23%)				heat shock		-517.744
TC184094	20690.7	9299.88	1622.61	4	weakly similar to UP|Q8LEH3_ARATH (Q8LEH3) Cinnamoyl-CoA reductase-like protein, partial (37%)				metabolism		-11390.8
TC176104	16566.6	6640.88	827.038	4	weakly similar to UP|Q2HVM5_MEDTR (Q2HVM5) Transferase, partial (9%)				metabolism		-9925.72
TC170034	3498.29	1505.38	380.859	4	UP|Q5NE21_LYCES (Q5NE21) Carbonic anhydrase , complete				metabolism carbon utilization		-1992.91
TC190080	1385.47	531.477	281.191	4	weakly similar to UP|Q94A84_ARATH (Q94A84) AT3g50740/T3A5_120 (At3g50740), partial (31%)				metabolism lignin		-853.993
TC183140	88191.4	15745.2	570.096	4	similar to UP|Q8VYV8_ARATH (Q8VYV8) At1g12570/T12C24_9, partial (85%)				oxidation reduction		-72446.2
TC179896	20154.4	1854.39	900.143	4	similar to GB|AAN46863.1|24111425|BT001082 At5g67360/K8K14_8 {Arabidopsis thaliana} (exp=-1; wgp=0; cg=0), partial (27%)				protection		-18300
TC184091	29508	15451.8	247.722	4	similar to UP|YB1E_SCHPO (P87179) Serine-rich protein C30B4.01c precursor, partial (14%)				signal transduction, cell surface receptor linked signaling pathway		-14056.2
TC181342	43862.7	3512.41	1017.36	4	similar to GB|CAA59963.1|757534|ATARA12 subtilisin-like protease {Arabidopsis thaliana} (exp=-1;wgp=0; cg=0),partial (52%)				stress response		-40350.3
TC189289	88191.4	15440.1	249.889	4	weakly similar to RF|NP_188478.1|15229656|NM_112734 pepsin A {Arabidopsis thaliana} (exp=-1; wgp=0; cg=0), partial (24%)				stress response		-72751.4
TC175676	23443.3	10273.5	283.707	4	similar to GB|AAK95319.1|15294284|AF410333 AT3g62730/F26K9_160 {Arabidopsis thaliana} (exp=-1;wgp=0;cg=0), partial (29%)				unknown		-13169.9
TC171322	61899.2	11215.8	241.098	4	weakly similar to RF|NP_188478.1|15229656|NM_112734 pepsin A {Arabidopsis thaliana} (exp=-1; wgp=0; cg=0), partial (39%)				unknown		-50683.4
											0
											0
HS1 Specific											0
TC173955	626.8	5426.48	731.384	1	weakly similar to UP|Q9SSQ8_ARATH (Q9SSQ8) F6D8.22 protein (At1g52560), partial (36%)				heat shock		4799.68
TC182526	1753.94	9902.27	2020.04	1	homologue to GB|CAA31663.1|20559|PHHSP70R hsp70 (AA 6 - 651) {Petunia x hybrida} (exp=-1; wgp=0;cg=0), partial (68%)				heat shock		8148.33
TC191022	131.586	422.918	403.462	1	similar to RF|NP_176675.1|15217801|NM_105169 CYP89A5; heme binding {Arabidopsis thaliana} (exp=-1; wgp=0;cg=0),partial (38%)				oxidation reduction		291.332
TC175751	612.447	584.456	1949.92	2	similar to GB|AAF00023.1|6002520|AF076686 GIGANTEA {Arabidopsis thaliana} (exp=-1; wgp=0; cg=0),partial-0.27				development		-27.9907
TC176203	412.504	389.16	1250.05	2	similar to GB|AAK27435.1|13487072|AF252296 Adagio 3 {Arabidopsis thaliana} (exp=-1; wgp=0; cg=0),partial(22%)				signal transduction		-23.3435
TC187647	60080.4	2914.11	56633.4	2	similar to UP|Q9SNY0_VITVI (Q9SNY0) SCUTL2, partial (71%)				stress response		-57166.3
TC172224	3338.12	3020.66	8866.67	2					unknown		-317.46
TC172244	2283.77	6083.32	6231.57	3	UP|Q7XYV1_LYCES (Q7XYV1) P58IPK, complete				heat shock		3799.54
TC180717	420.639	1969.97	2483.02	3	similar to UP|Q9ZS44_LYCES (Q9ZS44) SBT4B protein, partial (29%)				metabolism		1549.34
TC185848	802.375	2382.83	2580.81	3	UP|Q5UNS1_LYCES (Q5UNS1) Arginase 2, complete				protection, proline metabolism		1580.46
TC188199	379.996	533.465	1523.1	3	similar to UP|ADO3_ARATH (Q9C9W9) Adagio protein 3 (Flavin-binding kelch repeat F-box protein 1)(F-box only protein 2a) (FBX2a), partial (39%)				signal transduction		153.47
TC172627	849.968	2486.93	6893.09	3	homologue to UP|O81693_LYCES (O81693) Cysteine protease inhibitor (Fragment), complete				stress response		1636.96
TC184085	621.816	1688.6	5056.76	3	similar to UP|CYTM_SOLTU (P37842) Multicystatin (MC), partial (14%)				stress response		1066.78
TC183592	1624.04	4665.56	10278	3	similar to UP|Q3S492_SOLTU (Q3S492) Proteinase inhibitor I, complete				stress response		3041.53
TC190385	4215.78	9784.61	13480.9	3					unknown		5568.83
TC187519	683.364	765.625	2690.68	3					unknown ?		82.2602
TC176348	2711.87	1042.44	595.424	4	similar to UP|Q56TL1_CASSA (Q56TL1) Late elongated hypocotyl, partial (11%)				development		-1669.42
TC175719	2316.86	793.156	433.45	4	similar to UP|Q56TL1_CASSA (Q56TL1) Late elongated hypocotyl, partial (21%)				development		-1523.7
TC183898	976.559	489.789	226.565	4	similar to UP|Q940M8_ARATH (Q940M8) At1g73650/F25P22_7, partial (44%)				metabolism lipid		-486.769
TC173085	26068.5	7852.57	4342.04	4	similar to UP|Q42487_POPNI (Q42487) Extensin like protein, partial (66%)				transport lipid		-18215.9
											0
											0
Common											0
FR, HS1											0
TC170013	2591.92	30001.8	4435.47	1	homologue to UP|Q40511_TOBAC (Q40511) Heat shock protein 70 (Fragment), partial (46%)				heat shock		27409.8
TC170013	1965.38	47512.7	4790.77	1	homologue to UP|Q40511_TOBAC (Q40511) Heat shock protein 70 (Fragment), partial (46%)				heat shock		45547.3
TC170069	4096.61	66112.3	15228.9	1	UP|Q96489_LYCES (Q96489) Class II small heat shock protein Le-HSP17.6, complete				heat shock		62015.7
TC170069	2888.25	64643.6	10546.1	1	UP|Q96489_LYCES (Q96489) Class II small heat shock protein Le-HSP17.6, complete				heat shock		61755.4
TC172124	75.2827	1271.63	463.567	1	UP|Q8L470_LYCES (Q8L470) Small heat shock protein, complete				heat shock		1196.35
TC172124	105.648	998.82	336.598	1	UP|Q8L470_LYCES (Q8L470) Small heat shock protein, complete				heat shock		893.172
TC187014	1579.28	52064.8	11519.6	1	UP|O80432_LYCES (O80432) Mitochondrial small heat shock protein, complete				heat shock		50485.6
TC187014	7034.96	66112.3	18239	1	UP|O80432_LYCES (O80432) Mitochondrial small heat shock protein, complete				heat shock		59077.3
TC188719	2838.32	42841.1	3984.97	1	similar to UP|Q39819_SOYBN (Q39819) Hsp22.3, partial (62%)				heat shock		40002.8
TC188719	4332.72	35940.1	3301.05	1	similar to UP|Q39819_SOYBN (Q39819) Hsp22.3, partial (62%)				heat shock		31607.4
TC190555	887.501	6071.17	1467.87	1	similar to UP|Q9ZT13_TOBAC (Q9ZT13) 101 kDa heat shock protein, partial (28%)				heat shock		5183.67
TC190555	938.184	10496.1	1026.8	1	similar to UP|Q9ZT13_TOBAC (Q9ZT13) 101 kDa heat shock protein, partial (28%)				heat shock		9557.94
TC173238	708.998	2030.86	4113.92	3	similar to UP|Q8H2B1_SOYBN (Q8H2B1) DnaJ-like protein, partial (48%)				heat shock		1321.86
TC173238	704.817	2135.18	3831.95	3	similar to UP|Q8H2B1_SOYBN (Q8H2B1) DnaJ-like protein, partial (48%)				heat shock		1430.36
TC171742	2103.48	7123.61	2597.67	1	UP|Q9FR34_LYCES (Q9FR34) Ripening regulated protein DDTFR8, complete				heat shock		5020.13
TC171742	2279.82	10910.7	2492.02	1	UP|Q9FR34_LYCES (Q9FR34) Ripening regulated protein DDTFR8, complete				heat shock		8630.84
TC172016	4381.63	44386.8	5780.32	1	UP|Q9LS37_LYCES (Q9LS37) Small heat shock protein, complete				heat shock		40005.2
TC172016	4293.97	33566.3	4701.55	1	UP|Q9LS37_LYCES (Q9LS37) Small heat shock protein, complete				heat shock		29272.4
TC173974	180.003	19171.7	353.603	1	homologue to UP|Q94EN7_LYCPE (Q94EN7) Small heat stress protein class CIII, complete				heat shock		18991.7
TC173974	350.952	8211.78	208.243	1	homologue to UP|Q94EN7_LYCPE (Q94EN7) Small heat stress protein class CIII, complete				heat shock		7860.83
TC176341	568.058	14159.3	1432.8	1	homologue to UP|Q40511_TOBAC (Q40511) Heat shock protein 70 (Fragment), partial (70%)				heat shock		13591.2
TC176341	578.724	8602.3	1417.52	1	homologue to UP|Q40511_TOBAC (Q40511) Heat shock protein 70 (Fragment), partial (70%)				heat shock		8023.57
TC176566	219.047	4723.5	1288.72	1	homologue to UP|HSP7C_PETHY (P09189) Heat shock cognate 70 kDa protein, partial (23%)				heat shock		4504.45
TC176566	696.223	5093.94	1287.58	1	homologue to UP|HSP7C_PETHY (P09189) Heat shock cognate 70 kDa protein, partial (23%)				heat shock		4397.72
TC178169	1842.66	66112.3	5355.45	1	UP|Q9SYV0_LYCES (Q9SYV0) 17.6 kD class I small heat shock protein (Type I small heat shock protein 17.6 kDa isoform), complete				heat shock		64269.6
TC178169	2488.86	64643.6	4656.6	1	UP|Q9SYV0_LYCES (Q9SYV0) 17.6 kD class I small heat shock protein (Type I small heat shock protein 17.6 kDa isoform), complete				heat shock		62154.8
TC182522	4634.74	20632.9	7014.56	1	similar to UP|CH10_ARATH (P34893) 10 kDa chaperonin (Protein CPN10) (Protein groES), partial (90.08)				heat shock		15998.2
TC182522	5444.59	25078.6	5564.47	1	similar to UP|CH10_ARATH (P34893) 10 kDa chaperonin (Protein CPN10) (Protein groES), partial (90.08)				heat shock		19634
TC183645	1286.32	30443.8	2495.57	1	homologue to UP|Q40151_LYCES (Q40151) Hsc70, partial (53%)				heat shock		29157.5
TC183645	1431.78	16975.8	2568.06	1	homologue to UP|Q40151_LYCES (Q40151) Hsc70, partial (53%)				heat shock		15544
TC184669	155.055	26450.1	904.239	1	similar to UP|Q6WHC0_CAPFR (Q6WHC0) Chloroplast small heat shock protein class I, partial (97%)				heat shock		26295
TC184669	200.994	14703.4	446.34	1	similar to UP|Q6WHC0_CAPFR (Q6WHC0) Chloroplast small heat shock protein class I, partial (97%)				heat shock		14502.4
TC187640	13761.7	1702.6	2166.25	2	weakly similar to UP|ZOG_PHALU (Q9ZSK5) Zeatin O-glucosyltransferase (Trans-zeatin O-beta-D-glucosyltransferase), partial (25%)				hormone		-12059.1
TC187640	9174.71	2091.93	1962.53	4	weakly similar to UP|ZOG_PHALU (Q9ZSK5) Zeatin O-glucosyltransferase (Trans-zeatin O-beta-D-glucosyltransferase), partial (25%)				hormone		-7082.77
TC177841	1277.65	7633.2	2734.86	1	similar to UP|Q9LNB6_ARATH (Q9LNB6) F5O11.2 (At1g12270/F5O11_1), partial (94%)				metabolism		6355.55
TC177841	1416.13	7886.88	2002.03	1	similar to UP|Q9LNB6_ARATH (Q9LNB6) F5O11.2 (At1g12270/F5O11_1), partial (94%)				metabolism		6470.75
TC182173	1834.61	1589.14	6307.13	2	weakly similar to UP|Q8DJH6_SYNEL (Q8DJH6) Ycf23 protein, partial (83%)				metabolism		-245.466
TC182173	2198.99	1774.33	6819.46	2	weakly similar to UP|Q8DJH6_SYNEL (Q8DJH6) Ycf23 protein, partial (83%)				metabolism		-424.66
TC170299	7863.79	1349.63	2104.09	2	weakly similar to UP|Q8GVE3_CITMA (Q8GVE3) Flavonoid 1-2 rhamnosyltransferase, partial (24%)				metabolism		-6514.16
TC170299	9744.87	2960.1	2595.97	4	weakly similar to UP|Q8GVE3_CITMA (Q8GVE3) Flavonoid 1-2 rhamnosyltransferase, partial (24%)				metabolism		-6784.78
TC170658	4029.8	1012.69	487.404	4	homologue to UP|CHSB_SOLTU (Q43163) Chalcone synthase 1B (Naringenin-chalcone synthase 1B) , complete				metabolism		-3017.11
TC170658	10249	1414.52	684.749	4	homologue to UP|CHSB_SOLTU (Q43163) Chalcone synthase 1B (Naringenin-chalcone synthase 1B) , complete				metabolism		-8834.47
TC181283	12901.2	2074.68	3181.35	2	homologue to UP|Q94ET0_HEVBR (Q94ET0) Hydroxymethylglutaryl coenzyme A synthase, partial (43%)				metabolism		-10826.5
TC181283	13351.2	3379.82	3295.18	4	homologue to UP|Q94ET0_HEVBR (Q94ET0) Hydroxymethylglutaryl coenzyme A synthase, partial (43%)				metabolism		-9971.39
TC173734	6369.1	693.759	828.997	2	weakly similar to UP|Q8W2B6_MAIZE (Q8W2B6) UDP-glucosyltransferase BX9, partial (12%)				metabolism, transferase		-5675.34
TC173734	4943.83	1036.46	873.555	4	weakly similar to UP|Q8W2B6_MAIZE (Q8W2B6) UDP-glucosyltransferase BX9, partial (12%)				metabolism, transferase		-3907.37
TC170369	1008.37	10068.6	1225.75	1	homologue to UP|Q40589_TOBAC (Q40589) Cytosolic ascorbate peroxidase, partial (98%)				oxidation reduction		9060.21
TC170369	1277.39	12638.1	1343.35	1	homologue to UP|Q40589_TOBAC (Q40589) Cytosolic ascorbate peroxidase, partial (98%)				oxidation reduction		11360.7
TC170983	770.783	3203.89	1898.93	1	homologue to UP|Q8LSZ3_TOBAC (Q8LSZ3) NADPH:protochlorophyllide oxidoreductase, partial (96%)				oxidation reduction		2433.1
TC170983	578.078	1984.26	889.857	1	homologue to UP|Q8LSZ3_TOBAC (Q8LSZ3) NADPH:protochlorophyllide oxidoreductase, partial (96%)				oxidation reduction		1406.19
TC173969	1484.63	14189.6	4305.68	1	similar to UP|Q76KW1_PEA (Q76KW1) Glutathione S-transferase, partial (95%)				oxidation reduction		12705
TC173969	2129.23	18608.7	4716.14	1	similar to UP|Q76KW1_PEA (Q76KW1) Glutathione S-transferase, partial (95%)				oxidation reduction		16479.4
TC179817	267.664	1253.33	457.866	1	homologue to UP|MT2B_LYCES (Q40158) Metallothionein-like protein type 2 B, complete				oxidation reduction		985.666
TC179817	200.559	1232.75	302.883	1	homologue to UP|MT2B_LYCES (Q40158) Metallothionein-like protein type 2 B, complete				oxidation reduction		1032.19
TC182929	528.159	17962.5	1319.95	1	homologue to UP|Q41772_MAIZE (Q41772) Cytosolic ascorbate peroxidase, partial (62%)				oxidation reduction		17434.4
TC182929	540.481	19819.3	1150.41	1	homologue to UP|Q41772_MAIZE (Q41772) Cytosolic ascorbate peroxidase, partial (62%)				oxidation reduction		19278.8
TC189778	643.015	6465.07	1286.95	1	weakly similar to UP|Q8H9E5_CUCMA (Q8H9E5) Glutathione S-transferase, partial (27%)				oxidation reduction		5822.05
TC189778	1854.42	7764.69	2676.52	1	weakly similar to UP|Q8H9E5_CUCMA (Q8H9E5) Glutathione S-transferase, partial (27%)				oxidation reduction		5910.27
TC180458	646.302	878.589	4202	3	similar to UP|THI4_CITSI (O23787) Thiazole biosynthetic enzyme, chloroplast precursor, partial(87%)				photosyntehsis		232.287
TC180458	940.333	1036.62	5202.28	3	similar to UP|THI4_CITSI (O23787) Thiazole biosynthetic enzyme, chloroplast precursor, partial(87%)				photosyntehsis		96.2857
TC176226	1210.01	2619.2	415.076	1	homologue to UP|RCA1_TOBAC (Q40460) Ribulose bisphosphate carboxylase/oxygenase activase 1, chloroplast precursor(RuBisCO activase 1) (RA 1), complete				photosynthesis		1409.19
TC176226	838.181	1638.19	263.756	1	homologue to UP|RCA1_TOBAC (Q40460) Ribulose bisphosphate carboxylase/oxygenase activase 1, chloroplast precursor(RuBisCO activase 1) (RA 1), complete				photosynthesis		800.007
TC178687	4454.07	6072.3	31169.6	3	similar to UP|Q2VT54_CAPAN (Q2VT54) DC1.2-like, partial (86%)				protection		1618.23
TC178687	3459.3	6470.54	22973.4	3	similar to UP|Q2VT54_CAPAN (Q2VT54) DC1.2-like, partial (86%)				protection		3011.24
TC188544	120.125	563.229	170.478	1	similar to UP|Q39800_GOSHI (Q39800) Delta-tonoplast intrinsic protein, partial (88%)				transport membrane		443.104
TC188544	52.3033	553.101	134.313	1	similar to UP|Q39800_GOSHI (Q39800) Delta-tonoplast intrinsic protein, partial (88%)				transport membrane		500.797
TC171975	1395.06	6025.5	1310.83	1	weakly similar to UP|O49655_ARATH (O49655) Predicted protein, partial (6%)				unknown		4630.44
TC171975	1154.33	6449.36	966.883	1	weakly similar to UP|O49655_ARATH (O49655) Predicted protein, partial (6%)				unknown		5295.03
TC179812	858.984	12561.8	1847.55	1	similar to UP|Q297S1_DROPS (Q297S1) GA15115-PA (Fragment), partial (6%)				unknown		11702.8
TC179812	1419	9164.28	1717.74	1	similar to UP|Q297S1_DROPS (Q297S1) GA15115-PA (Fragment), partial (6%)				unknown		7745.29
TC181039	1944.45	260.781	295.379	2					unknown		-1683.67
TC181039	2263.36	280.162	243.81	4					unknown		-1983.2

## Sheet: SAM paired 
SAM paired
expression 0 = upregulated																						2
expression 1= downregulated										Fold change
Falcorosso FR
TC number	FR-0	FR-2	expression FR-0/FR-2	FR-0	FR-6	expression FR-0/FR-6	F2	FR-6	expression FR-2/FR-6	FR-0-FR-2	FR-0-FR-6	FR-2-FR6	Annotation									Function
TC171919	453.813	1636.8	0			0			0	3.60677			similar to UP|Q45TE3_TOBAC (Q45TE3) Senescence-associated protein, partial (83%)									development
TC171728	244.921	913.407	0			0			0	3.72939			similar to UP|Q9M2S1_ARATH (Q9M2S1) Regulator of chromosome condensation-like protein, partial(70%)									development
TC172244			0	2738.14	9297.38	0			0		3.39551		UP|Q7XYV1_LYCES (Q7XYV1) P58IPK, complete									heat shock
TC181905	1208.14	5714.22	0	1208.14	6261.36	0			0	4.72976	5.18264		similar to UP|Q6IV17_IPOBA (Q6IV17) Protein disulfide isomerase , partial (55%)									oxidation reduction
TC185466	1047.57	2466.59	0			0			0	2.3546			similar to RF|NP_567510.1|18414718|NM_117767 ATP binding {Arabidopsis thaliana} (exp=-1; wgp=0;cg=0),partial(34%)									heat shock
TC171292	1804.39	5635.19	0			0			0	3.12304			similar to UP|Q2MGR2_MEDTR (Q2MGR2) SGS; HSP20-like chaperone, partial (80%)									heat shock
TC173283	5857.86	32644	0			0			0	5.57269			similar to GB|AAB82061.1|1354207|ATU49453 rof1 {Arabidopsis thaliana} (exp=-1; wgp=0; cg=0), partial (0.21)									heat shock
TC169993	425.69	2744.91	0			0			0	6.44815			UP|Q4VUC5_LYCES (Q4VUC5) Phosphosulfolactate synthase-related protein, complete									heat shock
TC190555	887.501	6071.17	0			0			0	6.84074			similar to UP|Q9ZT13_TOBAC (Q9ZT13) 101 kDa heat shock protein, partial (28%)									heat shock
TC176514	31.8345	1760.28	0			0			0	55.2949			similar to GB|AAF24498.1|6691127|AF214107 DnaJ-like protein {Arabidopsis thaliana} (exp=-1; wgp0; cg=0),partial-0.43									heat shock
TC170030	4228.22	16207.7	0	4228.22	15127.7	0			0	3.83322	3.5778		homologue to UP|HSP82_TOBAC (P36182) Heat shock protein 82 (Fragment), partial (98%)									heat shock
TC169981	5435.5	23593.1	0			0			0	4.34055			UP|Q40151_LYCES (Q40151) Hsc70, complete									heat shock
TC182522	4634.74	20632.9	0			0			0	4.4518			similar to UP|CH10_ARATH (P34893) 10 kDa chaperonin (Protein CPN10) (Protein groES), partial (90.08)									heat shock
TC176566	219.047	4723.5	0			0			0	21.5638			homologue to UP|HSP7C_PETHY (P09189) Heat shock cognate 70 kDa protein, partial (23%)									heat shock
TC187143	1326	6721.13	0			0			0	5.06872			similar to GB|AAB82061.1|1354207|ATU49453 rof1 {Arabidopsis thaliana} (exp=-1; wgp=0; cg=0), partial (0.69)									heat shock Arabidopsis immunophilins ROF1 (AtFKBP62) and ROF2 (AtFKBP65) exhibit tissue specificity, are heat-stress response, and bind HSP90
TC172242	1887.07	15254.8	0	1887.07	11113.5	0			0	8.08383	5.88928		homologue to UP|Q6PXE1_9SOLN (Q6PXE1) Auxin-repressed protein, partial (98%)									hormone repressed
TC177664	129.143	1236.96	0			0			0	9.57826			similar to UP|Q39636_CUCSA (Q39636) CR9 protein, partial (56%)									hormone repressed
TC175253			0	543.39	1608.57	0			0		2.96025		homologue to UP|Q2V9A7_SOLTU (Q2V9A7) Cyclophilin ROC7-like, partial (97%)									metabolism
TC182028	39.7914	56.1064	0			0			0	1.41001			similar to UP|PYRH_BUCBP (P59578) Uridylate kinase (UK) (Uridine monophosphate kinase) (UMP kinase) ,partial(7%)									metabolism
TC178520	87.1951	146.415	0			0			0	1.67917			similar to UP|Q947K6_MEDVA (Q947K6) CDK-activating kinase, partial (91%)									metabolism
TC185694	25.0838	61.3954	0			0			0	2.44761			homologue to UP|Q9FVC6_TOBAC (Q9FVC6) Guanylate kinase , partial (34%)									metabolism
TC176522			0	1297.98	5453.41	0			0		4.20146		homologue to UP|O82151_TOBAC (O82151) Beta-D-glucan exohydrolase, partial (30%)									metabolism carbohydrate
TC178310	194.168	571.056	0			0			0	2.94104			homologue to UP|Q94EU9_SOLTU (Q94EU9) Beta-amylase PCT-BMYI , partial (61%)									metabolism carbohydrate
TC175542	980.423	3289.67	0			0			0	3.35536			similar to UP|Q3E7S9_ARATH (Q3E7S9) Protein At5g41080, partial (84%)									metabolism lipid, trasnport
TC170983	770.783	3203.89	0			0			0	4.15667			homologue to UP|Q8LSZ3_TOBAC (Q8LSZ3) NADPH:protochlorophyllide oxidoreductase, partial (96%)									oxidation reduction
TC173969	1484.63	14189.6	0			0			0	9.55769			similar to UP|Q76KW1_PEA (Q76KW1) Glutathione S-transferase, partial (95%)									oxidation reduction
TC180458			0			0	1036.62	5202.28	0			5.01851	similar to UP|THI4_CITSI (O23787) Thiazole biosynthetic enzyme, chloroplast precursor, partial(87%)									photosyntehsis
TC178687			0	4454.07	31169.6	0	6072.3	31169.6	0		6.998	5.13308	similar to UP|Q2VT54_CAPAN (Q2VT54) DC1.2-like, partial (86%)									protection
TC175531	2246.54	5675.68	0			0			0	2.52641			weakly similar to UP|Q3KU27_NICLS (Q3KU27) Nectarin IV, partial (16%)									protection
TC188199			0			0	552.997	1684.68	0			3.04645	similar to UP|ADO3_ARATH (Q9C9W9) Adagio protein 3 (Flavin-binding kelch repeat F-box protein 1)(F-box only protein 2a) (FBX2a), partial (39%)									signal transduction
TC184543	22.3466	61.4668	0			0			0	2.75061			similar to UP|O54996_MOUSE (O54996) Inositol polyphosphate 5-phosphatase II, partial (3%)									signal transduction, spermatogenesis
TC171720	521.862	1809.32	0			0			0	3.46705			UP|Q9SWW1_LYCES (Q9SWW1) Ethylene-responsive transcriptional coactivator, complete									transcription
TC178072	833.566	2181.19	0			0			0	2.6167			homologue to UP|Q6YNK1_ORYSA (Q6YNK1) HAP3-like transcriptional-activator, partial (47%)									transcription al activator
TC173950			0	262.033	976.74	0			0		3.72755		weakly similar to UP|Q2V3U3_ARATH (Q2V3U3) Protein At3g20810, partial (55%)									unknown
TC170067			0	1256.93	5066.75	0			0		4.03104		unknown									unknown
TC174138	766.618	1778.04	0			0			0	2.31932			unknown									unknown
TC175716	3999.77	11472.7	0			0			0	2.86834			similar to UP|Q3E8E9_ARATH (Q3E8E9) Protein At5g47830, partial (54%)									unknown
TC186135	10629.7	30648.5	0			0			0	2.8833			weakly similar to GB|AAO64817.1|29028876|BT005882 At3g04570 {Arabidopsis thaliana}									unknown
TC182968	793.765	2428.57	0			0			0	3.05956			unknown									unknown
TC173141	2090.1	6522.98	0			0			0	3.1209			weakly similar to UP|Q945P7_ARATH (Q945P7) At2g20670/F23N11.1, partial (37%)									unknown
TC172258	2037.38	6636.25	0			0			0	3.25725			unknown									unknown
TC179855	267.445	950.686	0			0			0	3.5547			unknown									unknown
TC179590	500.005	2021.04	0			0			0	4.04203			similar to UP|O80582_ARATH (O80582) Expressed protein (At2g44130/F6E13.26), partial (11%)									unknown
TC179740	6284.61	27500.2	0			0			0	4.3758			weakly similar to UP|Q2UHN7_ASPOR (Q2UHN7) Predicted protein, partial (8%)									unknown
TC174295	993.016	4820.66	0			0			0	4.85456			similar to UP|Q6ELF9_CUCSA (Q6ELF9) Poly(A)-binding protein C-terminal interacting protein 6, partial(52%)									unknown
TC170249	18.8818	109.06	0			0			0	5.77593			unknown									unknown
TC190054	587.085	3669.25	0			0			0	6.24995			unknown									unknown
TC172308	763.652	5100.52	0			0			0	6.67912			similar to UP|Q9LE80_ARATH (Q9LE80) Arabidopsis thaliana genomic DNA, chromosome 3, P1 clone: MJK13 (AT3g15450/MJK13_11) (MJK13.11 protein), partial (79%)									unknown
TC184276			0	212.467	967.255	0			0		4.55249		homologue to UP|Q43498_LYCES (Q43498) Glycine rich protein precursor, complete									unknown, tapetum specific
TC183052	12055.1	2173.05	1			0			0	0.18026			weakly similar to UP|ZOG_PHALU (Q9ZSK5) Zeatin O-glucosyltransferase (Trans-zeatin O-beta-D-glucosyltransferase), partial (7%)									hormone
TC176587	18497.5	5800.94	1			0			0	0.313607			similar to UP|Q84ZW1_PEA (Q84ZW1) Ent-kaurenoic acid oxidase, partial (14%)									hormone synthesis
TC173982	15822.7	2644.36	1			0			0	0.167125			homologue to UP|P93789_SOLTU (P93789) UDP-galactose:solanidine galactosyltransferase, partial (88%)									metabolism
TC178657	20415.9	4414	1			0			0	0.216204			homologue to UP|P93789_SOLTU (P93789) UDP-galactose:solanidine galactosyltransferase, partial (33%)									metabolism
TC170471	8484.67	1343.3	1			0			0	0.158321			homologue to UP|Q5K2N1_LYCES (Q5K2N1) Steroid 5 alpha reductase DET2, complete									oxidation reduction
TC171483	2929.01	991.678	1			0			0	0.338571			homologue to UP|Q8L8C8_SOLTU (Q8L8C8) Flavanone 3 beta-hydroxylase , partial (74%)									oxidation reduction
TC178177	2655.06	725.638	1			0			0	0.273304			similar to UP|Q6RVV4_PEA (Q6RVV4) Short-chain dehydrogenase Tic32, partial (68%)									photosynthesis
TC170069	2888.25	64643.6	0	2888.25	10546.1	0	64643.6	10546.1	1	22.3816	3.65138	0.163142	UP|Q96489_LYCES (Q96489) Class II small heat shock protein Le-HSP17.6, complete									heat shock
TC187014	1579.28	52064.8	0	1579.28	11519.6	0	52064.8	11519.6	1	32.9674	7.29422	0.221256	UP|O80432_LYCES (O80432) Mitochondrial small heat shock protein, complete									heat shock
TC188719	4332.72	35940.1	0			0	35940.1	3301.05	1	8.29504		0.0918486	similar to UP|Q39819_SOYBN (Q39819) Hsp22.3, partial (62%)									heat shock
TC179479			0			0	836.323	120.011	1			0.143499	homologue to UP|O82010_LYCPE (O82010) Hsp20.1 protein, complete									heat shock
TC173218			0			0	1720.93	634.01	1			0.368411	UP|O82545_LYCES (O82545) Cytosolic class II small heat shock protein HCT2, complete									heat shock
TC171742	2103.48	7123.61	0			0	7123.61	2597.67	1	3.38658		0.364656	UP|Q9FR34_LYCES (Q9FR34) Ripening regulated protein DDTFR8, complete									heat shock
TC172016	4293.97	33566.3	0			0	33566.3	4701.55	1	7.81708		0.140067	UP|Q9LS37_LYCES (Q9LS37) Small heat shock protein, complete									heat shock
TC170013	2591.92	30001.8	0			0	30001.8	4435.47	1	11.5751		0.14784	homologue to UP|Q40511_TOBAC (Q40511) Heat shock protein 70 (Fragment), partial (46%)									heat shock
TC183645	1431.78	16975.8	0			0	16975.8	2568.06	1	11.8564		0.151278	homologue to UP|Q40151_LYCES (Q40151) Hsc70, partial (53%)									heat shock
TC176341	578.724	8602.3	0			0	8602.3	1417.52	1	14.8643		0.164784	homologue to UP|Q40511_TOBAC (Q40511) Heat shock protein 70 (Fragment), partial (70%)									heat shock
TC173974	350.952	8211.78	0			0	8211.78	208.243	1	23.3986		0.0253591	homologue to UP|Q94EN7_LYCPE (Q94EN7) Small heat stress protein class CIII, complete									heat shock
TC178169	2488.86	64643.6	0			0	64643.6	4656.6	1	25.9732		0.0720349	UP|Q9SYV0_LYCES (Q9SYV0) 17.6 kD class I small heat shock protein (Type I small heat shock protein 17.6 kDa isoform), complete									heat shock
TC184669	200.994	14703.4	0			0	14703.4	446.34	1	73.1535		0.0303563	similar to UP|Q6WHC0_CAPFR (Q6WHC0) Chloroplast small heat shock protein class I, partial (97%)									heat shock
TC185802			0			0	52420.8	2343.83	1			0.0447118	similar to UP|Q38806_ARATH (Q38806) AtHSP22.0 precursor (Heat shock protein 22.0) (T9A4.7 protein) (At4g10250), partial (51%)									heat shock
TC170123			0			0	1142.13	159.712	1			0.139837	similar to UP|Q9SKY8_ARATH (Q9SKY8) 70kD heat shock protein (At2g32120/F22D22.13), partial (89%)									heat shock
TC177841	1277.65	7633.2	0			0	7633.2	2734.86	1	5.97442		0.358285	similar to UP|Q9LNB6_ARATH (Q9LNB6) F5O11.2 (At1g12270/F5O11_1), partial (94%)									metabolism
TC179817	267.664	1253.33	0			0	1253.33	457.866	1	4.68247		0.365319	homologue to UP|MT2B_LYCES (Q40158) Metallothionein-like protein type 2 B, complete									oxidation reduction
TC170369	1008.37	10068.6	0			0	10068.6	1225.75	1	9.98505		0.12174	homologue to UP|Q40589_TOBAC (Q40589) Cytosolic ascorbate peroxidase, partial (98%)									oxidation reduction
TC182929	528.159	17962.5	0			0	17962.5	1319.95	1	34.0097		0.0734838	homologue to UP|Q41772_MAIZE (Q41772) Cytosolic ascorbate peroxidase, partial (62%)									oxidation reduction
TC170199			0			0	123.096	61.2654	1			0.497702	UP|O24018_LYCES (O24018) E8 protein homolog, complete									oxidation reduction
TC176226			0			0	2619.2	415.076	1			0.158474	homologue to UP|RCA1_TOBAC (Q40460) Ribulose bisphosphate carboxylase/oxygenase activase 1, chloroplast precursor(RuBisCO activase 1) (RA 1), complete									photosynthesis
TC180633			0			0	899.966	300.214	1			0.333584	UP|Q7M1K8_LYCES (Q7M1K8) Chlorophyll a/b-binding protein (cab-12), partial (62%)									photosynthesis
TC186897			0			0	927.181	345.74	1			0.372894	UP|Q7M1K8_LYCES (Q7M1K8) Chlorophyll a/b-binding protein (cab-12), partial (26%)									photosynthesis
TC185027			0			0	61.1108	2.29356	1			0.0375311	similar to Cluster: Putative anti-PCD protein; n=1; Solanum lycopersicum|Rep: Putative anti-PCD protein -, partial (55%)									protection
TC186779	1229.4	3542	0			0	3542	1234.8	1	2.88109		0.348616	weakly similar to UP|O70268_RAT (O70268) Olfactory receptor-like protein, partial (6%)									signal transduction
TC180364			0			0	195.169	93.1991	1			0.47753	similar to UP|Q2R040_ORYSA (Q2R040) Magnesium/proton exchanger AtMHX, partial (26%)									transport membrane
TC171975	1395.06	6025.5	0			0	6025.5	1310.83	1	4.31917		0.217547	weakly similar to UP|O49655_ARATH (O49655) Predicted protein, partial (6%)									unknown
TC179812	1419	9164.28	0			0	9164.28	1717.74	1	6.45828		0.187439	similar to UP|Q297S1_DROPS (Q297S1) GA15115-PA (Fragment), partial (6%)									unknown
TC179014			0			0	161.525	47.476	1			0.293923	similar to RF|NP_566690.1|18403119|NM_113065 GTP binding {Arabidopsis thaliana} (exp=-1; wgp=0;cg=0),partial(51%)									unknown
TC188290			0			0	178.633	67.7813	1			0.379445	homologue to UP|Q4RCF1_TETNG (Q4RCF1) Chromosome undetermined SCAF19049, whole genome shotgun sequence. (Fragment), partial (12%)									unknown
TC187674			0	1470.26	164.046	1			0		0.111576		weakly similar to UP|LBD6_ARATH (O04479) LOB domain protein 6 (ASYMMETRIC LEAVES2), partial (13%)									development
TC176348			0	3171.34	678.262	1			0		0.213872		similar to UP|Q56TL1_CASSA (Q56TL1) Late elongated hypocotyl, partial (11%)									development
TC175719			0	2485.38	541.852	1			0		0.218016		similar to UP|Q56TL1_CASSA (Q56TL1) Late elongated hypocotyl, partial (21%)									development
TC172800			0	9883.07	2233.95	1			0		0.226038		homologue to UP|FLS_SOLTU (Q41452) Flavonol synthase/flavanone 3-hydroxylase (FLS) , complete									development
TC190305			0	1083.68	277.201	1			0		0.255796		similar to Cluster: Wax synthase; n=1; Petunia x hybrida|Rep: Wax synthase - Petunia hybrida (Petunia), partial (93%)									development
TC171121			0	9471.14	1140.54	1			0		0.120423		weakly similar to PRF|1916413A|448297|1916413A male sterility 2 gene. {Arabidopsis thaliana} (exp=-1;wgp=-1;cg=-1), partial (16%)									development pollen exine
TC176727			0	951.071	140.45	1			0		0.147675		similar to UP|Q8H2B1_SOYBN (Q8H2B1) DnaJ-like protein, partial (23%)									heat shock
TC183913			0	1876.54	87.3539	1			0		0.0465505		weakly similar to UniRef100_A1X4V5 Cluster: ATP synthase subunit 6; n=1; Ramaria stricta|Rep: ATP synthase subunit 6 - Ramaria stricta partial ( 9%									metabolism
TC176104			0	16566.6	827.038	1			0		0.049922		weakly similar to UP|Q2HVM5_MEDTR (Q2HVM5) Transferase, partial (9%)									metabolism
TC184094			0	20690.7	1622.61	1			0		0.078422		weakly similar to UP|Q8LEH3_ARATH (Q8LEH3) Cinnamoyl-CoA reductase-like protein, partial (37%)									metabolism
TC190330			0	1531.74	497.392	1			0		0.324724		similar to UP|Q8GUE9_SOLSC (Q8GUE9) Tyrosine aminotransferase , partial (46%)									metabolism
TC175474			0	12179.7	4331.94	1			0		0.355669		similar to UP|PAL3_TOBAC (P45733) Phenylalanine ammonia-lyase , partial (19%)									metabolism
TC177953			0	7697.14	2768.96	1			0		0.359739		homologue to UP|GAPN_NICPL (P93338) NADP-dependent glyceraldehyde-3-phosphate dehydrogenase									metabolism
TC171142			0	112.194	60.7433	1			0		0.541412		similar to RF|NP_567574.1|18415242|NM_118030 ATP binding {Arabidopsis thaliana} (exp=-1; wgp=0;cg=0),partial(23%)									metabolism
TC177375			0	8959.95	5180.58	1			0		0.578193		similar to UP|Q3EBC8_ARATH (Q3EBC8) Protein At3g03300, partial (26%)									metabolism
TC182605			0	2370.61	784.443	1			0		0.330903		similar to UP|Q9LIN8_ARATH (Q9LIN8) Similarity to alpha galactosidase, partial (52%)									metabolism carbohydrate
TC183891			0	733.905	302.205	1			0		0.411776		RSI-1 protein									metabolism carbohydrate
TC170034			0	3498.29	380.859	1			0		0.10887		UP|Q5NE21_LYCES (Q5NE21) Carbonic anhydrase , complete									metabolism carbon utilization
TC190080			0	1385.47	281.191	1			0		0.202957		weakly similar to UP|Q94A84_ARATH (Q94A84) AT3g50740/T3A5_120 (At3g50740), partial (31%)									metabolism lignin
TC176447			0	12425.6	4750.37	1			0		0.382304		weakly similar to GB|AAP21318.1|30102800|BT006510 At5g48485 {Arabidopsis thaliana} (exp=-1; wgp0; cg=0),partial-0.66									metabolism lipid, trasnport
TC183140			0	88191.4	570.096	1			0		0.0064643		similar to UP|Q8VYV8_ARATH (Q8VYV8) At1g12570/T12C24_9, partial (85%)									oxidation reduction
TC184486			0	1786.69	521.672	1			0		0.291978		homologue to UP|Q2FQK9_METHJ (Q2FQK9) Cytochrome c biogenesis protein, transmembrane region precursor,partial(5%)									oxidation reduction
TC188746			0	1337.5	401.383	1			0		0.300099		similar to UP|Q9SLN8_TOBAC (Q9SLN8) Allyl alcohol dehydrogenase, partial (50%)									oxidation reduction
TC184939			0	33631.4	10409.7	1			0		0.309524		UP|Q645N0_LYCES (Q645N0) Cytosolic malate dehydrogenase, complete									oxidation reduction
TC186636			0	6169.62	2012.65	1			0		0.32622		similar to UP|Q5J954_NICBE (Q5J954) C-4 sterol methyl oxidase 2 (Fragment), complete									oxidation reduction
TC179896			0	20154.4	900.143	1			0		0.0446624		similar to GB|AAN46863.1|24111425|BT001082 At5g67360/K8K14_8 {Arabidopsis thaliana} (exp=-1; wgp=0; cg=0), partial (27%)									protection
TC177921			0	250.076	119.955	1			0		0.479673		homologue to UP|Q9AR60_SOLTU (Q9AR60) Photoperiod responsive protein, partial (50%)									signal transduction GA
TC176617			0	3609.68	1082.45	1			0		0.299874		similar to UP|Q2V443_ARATH (Q2V443) Protein At2g30520, partial (13%)									signal transduction of the phototropic response
TC184091			0	29508	247.722	1			0		0.00839508		similar to UP|YB1E_SCHPO (P87179) Serine-rich protein C30B4.01c precursor, partial (14%)									signal transduction, cell surface receptor linked signaling pathway
TC189289			0	88191.4	249.889	1			0		0.00283349		weakly similar to RF|NP_188478.1|15229656|NM_112734 pepsin A {Arabidopsis thaliana} (exp=-1; wgp=0; cg=0), partial (24%)									stress response
TC181342			0	43862.7	1017.36	1			0		0.0231943		similar to GB|CAA59963.1|757534|ATARA12 subtilisin-like protease {Arabidopsis thaliana} (exp=-1;wgp=0; cg=0),partial (52%)									stress response
TC188519			0	1661.44	316.836	1			0		0.1907		homologue to UP|Q9FQZ6_TOBAC (Q9FQZ6) Avr9/Cf-9 rapidly elicited protein 146, partial (19%)									stress response, unknown ?
TC182088			0	4037.75	1531.29	1			0		0.379245		similar to UP|ARFE_ARATH (P93024) Auxin response factor 5 (Transcription factor MONOPTEROS) (Auxin-responsiveprotein IAA24), partial (17%)									transcription
TC179848			0	938.771	292.83	1			0		0.311929		similar to RF|NP_195607.2|22329245|NM_120056 transcription factor/ zinc ion binding {Arabidopsisthaliana} (exp=-1; wgp=0; cg=0), partial (58%)									transcription al activator
TC177412			0	30846.9	3935.35	1			0		0.127577		gb|AF036493.1|AF036493 Tragopogon dubius large subunit 26S ribosomal RNA gene, partial sequence,partial-0.14									translation
TC181693			0	3932.73	1062.25	1			0		0.270106		similar to UP|Q7XA50_SOYBN (Q7XA50) Sorbitol-like transporter, partial (31%)									transport
TC170322			0	23996	7480.99	1			0		0.31176		homologue to UP|O65357_SAMSA (O65357) Aquaporin 2, partial (92%)									transport
TC174574			0	2332.9	903.673	1			0		0.387361		similar to UP|NIP51_ARATH (Q9SV84) Probable aquaporin NIP5.1 (NOD26-like intrinsic protein 5.1)(Nodulin-26-likemajor intrinsic protein 6) (AtNLM6) (NLM6 protein) (NodLikeMip6), partial (89%)									transport
TC190646			0	1231.33	455.854	1			0		0.370212		similar to UP|Q69VR7_ORYSA (Q69VR7) Phosphoenolpyruvate/phosphate translocator, partial (8%)									transport membrane
TC171322			0	61899.2	241.098	1			0		0.003895		weakly similar to RF|NP_188478.1|15229656|NM_112734 pepsin A {Arabidopsis thaliana} (exp=-1; wgp=0; cg=0), partial (39%)									unknown
TC175676			0	23443.3	283.707	1			0		0.0121018		similar to GB|AAK95319.1|15294284|AF410333 AT3g62730/F26K9_160 {Arabidopsis thaliana} (exp=-1;wgp=0;cg=0), partial (29%)									unknown
TC183898			0	1167.15	265.933	1			0		0.227849		similar to UP|Q940M8_ARATH (Q940M8) At1g73650/F25P22_7, partial (44%)									unknown
TC182959			0	1688.9	418.644	1			0		0.24788		unknown									unknown
TC173229			0	1066.46	368.79	1			0		0.345808		similar to UP|Q3E945_ARATH (Q3E945) Protein At5g25820, partial (45%)									unknown
TC187640	13761.7	1702.6	1	13761.7	2166.25	1			0	0.12372	0.157412		weakly similar to UP|ZOG_PHALU (Q9ZSK5) Zeatin O-glucosyltransferase (Trans-zeatin O-beta-D-glucosyltransferase), partial (25%)									hormone
TC170658	10249	1414.52	1	10249	684.749	1			0	0.138016	0.0668114		homologue to UP|CHSB_SOLTU (Q43163) Chalcone synthase 1B (Naringenin-chalcone synthase 1B) , complete									metabolism
TC170299	7863.79	1349.63	1	7863.79	2104.09	1			0	0.171626	0.267566		weakly similar to UP|Q8GVE3_CITMA (Q8GVE3) Flavonoid 1-2 rhamnosyltransferase, partial (24%)									metabolism
TC181283	12901.2	2074.68	1	12901.2	3181.35	1			0	0.160813	0.246593		homologue to UP|Q94ET0_HEVBR (Q94ET0) Hydroxymethylglutaryl coenzyme A synthase, partial (43%)									metabolism ?
TC173734	6369.1	693.759	1	6369.1	828.997	1			0	0.108926	0.130159		weakly similar to UP|Q8W2B6_MAIZE (Q8W2B6) UDP-glucosyltransferase BX9, partial (12%)									metabolism, transferase
TC180957	8525.39	1897.1	1	8525.39	3229.04	1			0	0.222524	0.378756		homologue to UP|Q8L8C8_SOLTU (Q8L8C8) Flavanone 3 beta-hydroxylase , partial (97%)									oxidation reduction
TC181039	2263.36	280.162	1	2263.36	243.81	1			0	0.123781	0.10772		unknown									unknown
Heat Set 1 (HS1)																						0
expression 0 = upregulated																						2
expression 1= downregulated										Fold change
TC number	HS1-0	HS1-2	expression HS1-0/HS1-2	HS1-0	HS1-6	expression HS1-0/HS1-6	HS1-2	HS1-6	expression HS1-2/HS1-6	HS1-0-HS1-2	HS1-0-HS1-6	HS1-2-HS1-6										0
TC175751			0			0	584.456	1949.92	0			3.33629	similar to GB|AAF00023.1|6002520|AF076686 GIGANTEA {Arabidopsis thaliana} (exp=-1; wgp=0; cg=0),partial-0.27									development
TC173238			0	704.817	3831.95	0			0		5.43681		similar to UP|Q8H2B1_SOYBN (Q8H2B1) DnaJ-like protein, partial (48%)									heat shock
TC187014	7034.96	66112.3	0			0			0	9.39768			UP|O80432_LYCES (O80432) Mitochondrial small heat shock protein, complete									heat shock
TC170069	4096.61	66112.3	0			0			0	16.1383			UP|Q96489_LYCES (Q96489) Class II small heat shock protein Le-HSP17.6, complete									heat shock
TC169981	21753.2	57719.9	0			0			0	2.6534			UP|Q40151_LYCES (Q40151) Hsc70, complete									heat shock
TC176566	696.223	5093.94	0			0			0	7.31655			homologue to UP|HSP7C_PETHY (P09189) Heat shock cognate 70 kDa protein, partial (23%)									heat shock
TC170123	112.453	3352.35	0			0			0	29.8111			similar to UP|Q9SKY8_ARATH (Q9SKY8) 70kD heat shock protein (At2g32120/F22D22.13), partial (89%)									heat shock
TC182173			0	1834.61	6307.13	0			0		3.43786		weakly similar to UP|Q8DJH6_SYNEL (Q8DJH6) Ycf23 protein, partial (83%)									metabolism
TC180717	420.639	1969.97	0	420.639	2483.02	0			0	4.68329	5.90297		similar to UP|Q9ZS44_LYCES (Q9ZS44) SBT4B protein, partial (29%)									metabolism
TC174017	687.49	1742.57	0			0			0	2.53468			similar to RF|NP_568172.1|18415285|NM_120752 electron transporter/ thiol-disulfide exchange intermediate{Arabidopsis thaliana} (exp=-1; wgp=0; cg=0), partial (54%)									oxidation reduction
TC170983	578.078	1984.26	0			0			0	3.43252			homologue to UP|Q8LSZ3_TOBAC (Q8LSZ3) NADPH:protochlorophyllide oxidoreductase, partial (96%)									oxidation reduction
TC183515			0			0	692.047	1637.43	0			2.36607	homologue to Cluster: Cytochrome c oxidase cbb3-type subunit III; n=1; Nitratiruptor sp. SB155-2|Rep:, partial ( 6%)									oxidation reduction
TC180458			0	646.302	4202	0	878.589	4202	0		6.50161	4.78267	similar to UP|THI4_CITSI (O23787) Thiazole biosynthetic enzyme, chloroplast precursor, partial(87%)									photosyntehsis
TC178687			0	3459.3	22973.4	0			0		6.64106		similar to UP|Q2VT54_CAPAN (Q2VT54) DC1.2-like, partial (86%)									protection
TC172627			0	849.968	6893.09	0			0		8.10982		homologue to UP|O81693_LYCES (O81693) Cysteine protease inhibitor (Fragment), complete									protection
TC185848			0	802.375	2580.81	0			0		3.21646		UP|Q5UNS1_LYCES (Q5UNS1) Arginase 2, complete									protection proline metabolism
TC188199			0	379.996	1523.1	0	533.465	1523.1	0		4.00819	2.8551	similar to UP|ADO3_ARATH (Q9C9W9) Adagio protein 3 (Flavin-binding kelch repeat F-box protein 1)(F-box only protein 2a) (FBX2a), partial (39%)									signal transduction
TC183592			0	1624.04	10278	0			0		6.32864		similar to UP|Q3S492_SOLTU (Q3S492) Proteinase inhibitor I, complete									stress response
TC184085			0	621.816	5056.76	0			0		8.13224		similar to UP|CYTM_SOLTU (P37842) Multicystatin (MC), partial (14%)									stress response
TC172244	2283.77	6083.32	0			0			0	2.66371			UP|Q7XYV1_LYCES (Q7XYV1) P58IPK, complete									stress response
TC187647			0			0	2914.11	56633.4	0			19.4342	similar to UP|Q9SNY0_VITVI (Q9SNY0) SCUTL2, partial (71%)									stress response
TC178072	694.066	1609	0			0			0	2.31823			homologue to UP|Q6YNK1_ORYSA (Q6YNK1) HAP3-like transcriptional-activator, partial (47%)									transcription al activator
TC180634	3483.64	9241.26	0			0			0	2.65276			similar to UP|Q2PYY1_SOLTU (Q2PYY1) Protein transport SEC13-like protein, partial (71%)									transport
TC170067			0	1231.85	3938.68	0			0		3.19737		unknown									unknown
TC179740	5751.54	33810.7	0			0			0	5.87855			weakly similar to UP|Q2UHN7_ASPOR (Q2UHN7) Predicted protein, partial (8%)									unknown
TC187519			0	683.364	2690.68	0			0		3.9374		unknown									unknown ?
TC185546			0			0	580.557	272.976	1			0.470196	COP1-like protein [Lycopersicon esculentum]									development
TC190832			0			0	164.861	127.479	1			0.773252	weakly similar to UP|PEL3_ARATH (Q9M9S2) Probable pectate lyase 3 precursor (Pectate lyase A2),partial(20%)									development, cell wall organization
TC182526	1753.94	9902.27	0			0	9902.27	2020.04	1	5.64573		0.203998	homologue to GB|CAA31663.1|20559|PHHSP70R hsp70 (AA 6 - 651) {Petunia x hybrida} (exp=-1; wgp=0;cg=0), partial (68%)									heat shock
TC173955	626.8	5426.48	0			0	5426.48	731.384	1	8.65744		0.13478	weakly similar to UP|Q9SSQ8_ARATH (Q9SSQ8) F6D8.22 protein (At1g52560), partial (36%)									heat shock
TC190555	938.184	10496.1	0			0	10496.1	1026.8	1	11.1877		0.0978269	similar to UP|Q9ZT13_TOBAC (Q9ZT13) 101 kDa heat shock protein, partial (28%)									heat shock
TC188719	2838.32	42841.1	0			0	42841.1	3984.97	1	15.0938		0.0930174	similar to UP|Q39819_SOYBN (Q39819) Hsp22.3, partial (62%)									heat shock
TC171292			0			0	5950.26	2121.43	1			0.356528	similar to UP|Q2MGR2_MEDTR (Q2MGR2) SGS; HSP20-like chaperone, partial (80%)									heat shock
TC183464			0			0	4948.86	1688.24	1			0.341136	homologue to UP|Q9ZT13_TOBAC (Q9ZT13) 101 kDa heat shock protein, partial (42%)									heat shock
TC183908			0			0	194.03	101.405	1			0.522623	similar to UP|Q208N7_ARATH (Q208N7) Peroxisomal small heat shock protein Acd31.2, partial (15%)									heat shock
TC184669	155.055	26450.1	0	155.055	904.239	0	26450.1	904.239	1	170.586	5.83174	0.0341866	similar to UP|Q6WHC0_CAPFR (Q6WHC0) Chloroplast small heat shock protein class I, partial (97%)									heat shock
TC182522	5444.59	25078.6	0			0	25078.6	5564.47	1	4.60614		0.221882	similar to UP|CH10_ARATH (P34893) 10 kDa chaperonin (Protein CPN10) (Protein groES), partial (90.08)									heat shock
TC171742	2279.82	10910.7	0			0	10910.7	2492.02	1	4.78576		0.228402	UP|Q9FR34_LYCES (Q9FR34) Ripening regulated protein DDTFR8, complete									heat shock
TC172016	4381.63	44386.8	0			0	44386.8	5780.32	1	10.1302		0.130226	UP|Q9LS37_LYCES (Q9LS37) Small heat shock protein, complete									heat shock
TC183645	1286.32	30443.8	0			0	30443.8	2495.57	1	23.6675		0.0819728	homologue to UP|Q40151_LYCES (Q40151) Hsc70, partial (53%)									heat shock
TC170013	1965.38	47512.7	0			0	47512.7	4790.77	1	24.1748		0.100831	homologue to UP|Q40511_TOBAC (Q40511) Heat shock protein 70 (Fragment), partial (46%)									heat shock
TC176341	568.058	14159.3	0			0	14159.3	1432.8	1	24.9258		0.101192	homologue to UP|Q40511_TOBAC (Q40511) Heat shock protein 70 (Fragment), partial (70%)									heat shock
TC178169	1842.66	66112.3	0			0	66112.3	5355.45	1	35.8787		0.0810054	UP|Q9SYV0_LYCES (Q9SYV0) 17.6 kD class I small heat shock protein (Type I small heat shock protein 17.6 kDa isoform), complete									heat shock
TC173974	180.003	19171.7	0			0	19171.7	353.603	1	106.508		0.018444	homologue to UP|Q94EN7_LYCPE (Q94EN7) Small heat stress protein class CIII, complete									heat shock
TC185802	35.2491	56024.1	0			0	56024.1	2214.08	1	1589.38		0.0395201	similar to UP|Q38806_ARATH (Q38806) AtHSP22.0 precursor (Heat shock protein 22.0) (T9A4.7 protein) (At4g10250), partial (51%)									heat shock
TC187143	2209.43	8664.47	0			0	8664.47	2754.49	1	3.92158		0.317907	similar to GB|AAB82061.1|1354207|ATU49453 rof1 {Arabidopsis thaliana} (exp=-1; wgp=0; cg=0), partial (0.69)									heat shock Arabidopsis immunophilins ROF1 (AtFKBP62) and ROF2 (AtFKBP65) exhibit tissue specificity, are heat-stress response, and bind HSP90
TC177841	1416.13	7886.88	0			0	7886.88	2002.03	1	5.56932		0.253843	similar to UP|Q9LNB6_ARATH (Q9LNB6) F5O11.2 (At1g12270/F5O11_1), partial (94%)									metabolism
TC179817	200.559	1232.75	0			0	1232.75	302.883	1	6.14657		0.245697	homologue to UP|MT2B_LYCES (Q40158) Metallothionein-like protein type 2 B, complete									oxidation reduction
TC173969	2129.23	18608.7	0			0	18608.7	4716.14	1	8.73963		0.253438	similar to UP|Q76KW1_PEA (Q76KW1) Glutathione S-transferase, partial (95%)									oxidation reduction
TC182153	113.687	1019.93	0			0	1019.93	183.451	1	8.97137		0.179866	weakly similar to UP|Q68PF8_POPTR (Q68PF8) Glutathione S-transferase , partial (96%)									oxidation reduction
TC170369	1277.39	12638.1	0			0	12638.1	1343.35	1	9.89369		0.106294	homologue to UP|Q40589_TOBAC (Q40589) Cytosolic ascorbate peroxidase, partial (98%)									oxidation reduction
TC189778	643.015	6465.07	0			0	6465.07	1286.95	1	10.0543		0.199063	weakly similar to UP|Q8H9E5_CUCMA (Q8H9E5) Glutathione S-transferase, partial (27%)									oxidation reduction
TC182929	540.481	19819.3	0			0	19819.3	1150.41	1	36.6697		0.0580453	homologue to UP|Q41772_MAIZE (Q41772) Cytosolic ascorbate peroxidase, partial (62%)									oxidation reduction
TC170579			0			0	370.723	180.337	1			0.486445	UP|CB4B_LYCES (P27525) Chlorophyll a-b binding protein CP24 10B, chloroplast precursor (CAB-10B)(LHCP),complete									photosynthesis
TC179916			0			0	4722.78	1780.36	1			0.376973	homologue to GB|AAA34148.1|170404|TOMCBPB chlorophyll a/b-binding protein Cab-3C {Lycopersiconesculentum} (exp=-1; wgp=0; cg=0), partial (88%)									photosynthesis
TC180637			0			0	6621.32	2678.02	1			0.404454	similar to UP|Q4R1B3_AMAHY (Q4R1B3) PGR5, partial (66%)									photosynthesis
TC176226			0			0	1638.19	263.756	1			0.161005	homologue to UP|RCA1_TOBAC (Q40460) Ribulose bisphosphate carboxylase/oxygenase activase 1, chloroplast precursor(RuBisCO activase 1) (RA 1), complete									photosynthesis
TC185758			0			0	193.365	79.7255	1			0.412306	UP|Q945S6_LYCPM (Q945S6) I2C-5, partial (9%)									protection
TC186779	1214.38	3965.72	0			0	3965.72	1611.67	1	3.26562		0.4064	weakly similar to UP|O70268_RAT (O70268) Olfactory receptor-like protein, partial (6%)									signal transduction
TC175335			0			0	129.365	88.186	1			0.681683	homologue to UP|Q8LLE3_SOLTU (Q8LLE3) BEL1-related homeotic protein 11 (Fragment), partial (78%)									transcription
TC179848			0			0	686.026	293.686	1			0.428097	similar to RF|NP_195607.2|22329245|NM_120056 transcription factor/ zinc ion binding {Arabidopsisthaliana} (exp=-1; wgp=0; cg=0), partial (58%)									transcription al activator
TC172258	2823.43	7352.73	0			0	7352.73	2514.11	1	2.60419		0.341929	unknown									unknown
TC171975	1154.33	6449.36	0			0	6449.36	966.883	1	5.58712		0.149919	weakly similar to UP|O49655_ARATH (O49655) Predicted protein, partial (6%)									unknown
TC179812	858.984	12561.8	0			0	12561.8	1847.55	1	14.624		0.147077	similar to UP|Q297S1_DROPS (Q297S1) GA15115-PA (Fragment), partial (6%)									unknown
TC172308			0			0	4774.52	944.555	1			0.197832	similar to UP|Q9LE80_ARATH (Q9LE80) Arabidopsis thaliana genomic DNA, chromosome 3, P1 clone: MJK13 (AT3g15450/MJK13_11) (MJK13.11 protein), partial (79%)									unknown
TC181431			0			0	183.229	90.0535	1			0.491481	similar to Cluster: Putative translation transactivator/inclusion body protein; n=1; Nicotiana tabacum|Rep:, partial (43%)									unknown ?
TC183958			0			0	171.661	76.7063	1			0.446847	weakly similar to Cluster: Putative uncharacterized protein B1147B12.11; n=1; Oryza sativa Japonica Group|Rep:, partial ( 9%)									unknown ?
TC184615			0			0	193.074	75.6275	1			0.391702	weakly similar to Cluster: Putative uncharacterized protein; n=1; Streptococcus thermophilus LMG 18311|Rep: Putative, partial (21%)									unknown ?
TC175719			0	2316.86	433.45	1			0		0.187085		similar to UP|Q56TL1_CASSA (Q56TL1) Late elongated hypocotyl, partial (21%)									development
TC176348			0	2711.87	595.424	1			0		0.219562		similar to UP|Q56TL1_CASSA (Q56TL1) Late elongated hypocotyl, partial (11%)									development
TC170658			0	4029.8	487.404	1			0		0.12095		homologue to UP|CHSB_SOLTU (Q43163) Chalcone synthase 1B (Naringenin-chalcone synthase 1B) , complete									metabolism
TC173085			0	26068.5	4342.04	1			0		0.166563		similar to UP|Q42487_POPNI (Q42487) Extensin like protein, partial (66%)									transport lipid
TC183898			0	976.559	226.565	1			0		0.232004		similar to UP|Q940M8_ARATH (Q940M8) At1g73650/F25P22_7, partial (44%)									unknown
TC176617			0	2573.08	871.111	1	3311.29	871.111	1		0.338548	0.263073	similar to UP|Q2V443_ARATH (Q2V443) Protein At2g30520, partial (13%)									signal transduction of the phototropic response
																						0
																						0
COMMON AND SPECIFIC
FR specific	FR-0	FR-2	expression FR-0/FR-2	FR-0	FR-2	expression FR-0/FR-6	FR-2	FR-6	expression FR-2/FR-6												fxn
TC170249	18.8818	109.06	0			0			0	5.77593			unknown								unknown
TC184543	22.3466	61.4668	0			0			0	2.75061			similar to UP|O54996_MOUSE (O54996) Inositol polyphosphate 5-phosphatase II, partial (3%)								signal transduction, spermatogenesis
TC185694	25.0838	61.3954	0			0			0	2.44761			homologue to UP|Q9FVC6_TOBAC (Q9FVC6) Guanylate kinase , partial (34%)								metabolism
TC176514	31.8345	1760.28	0			0			0	55.2949			similar to GB|AAF24498.1|6691127|AF214107 DnaJ-like protein {Arabidopsis thaliana} (exp=-1; wgp0; cg=0),partial-0.43								heat shock
TC182028	39.7914	56.1064	0			0			0	1.41001			similar to UP|PYRH_BUCBP (P59578) Uridylate kinase (UK) (Uridine monophosphate kinase) (UMP kinase) ,partial(7%)								metabolism
TC178520	87.1951	146.415	0			0			0	1.67917			similar to UP|Q947K6_MEDVA (Q947K6) CDK-activating kinase, partial (91%)								metabolism
TC177664	129.143	1236.96	0			0			0	9.57826			similar to UP|Q39636_CUCSA (Q39636) CR9 protein, partial (56%)								hormone repressed
TC178310	194.168	571.056	0			0			0	2.94104			homologue to UP|Q94EU9_SOLTU (Q94EU9) Beta-amylase PCT-BMYI , partial (61%)								metabolism carbohydrate
TC171728	244.921	913.407	0			0			0	3.72939			similar to UP|Q9M2S1_ARATH (Q9M2S1) Regulator of chromosome condensation-like protein, partial(70%)								development
TC179855	267.445	950.686	0			0			0	3.5547			unknown								unknown
TC169993	425.69	2744.91	0			0			0	6.44815			UP|Q4VUC5_LYCES (Q4VUC5) Phosphosulfolactate synthase-related protein, complete								heat shock
TC171919	453.813	1636.8	0			0			0	3.60677			similar to UP|Q45TE3_TOBAC (Q45TE3) Senescence-associated protein, partial (83%)								development
TC179590	500.005	2021.04	0			0			0	4.04203			similar to UP|O80582_ARATH (O80582) Expressed protein (At2g44130/F6E13.26), partial (11%)								unknown
TC171720	521.862	1809.32	0			0			0	3.46705			UP|Q9SWW1_LYCES (Q9SWW1) Ethylene-responsive transcriptional coactivator, complete								transcription
TC190054	587.085	3669.25	0			0			0	6.24995			unknown								unknown
TC174138	766.618	1778.04	0			0			0	2.31932			unknown								unknown
TC182968	793.765	2428.57	0			0			0	3.05956			unknown								unknown
TC175542	980.423	3289.67	0			0			0	3.35536			similar to UP|Q3E7S9_ARATH (Q3E7S9) Protein At5g41080, partial (84%)								metabolism lipid, trasnport
TC174295	993.016	4820.66	0			0			0	4.85456			similar to UP|Q6ELF9_CUCSA (Q6ELF9) Poly(A)-binding protein C-terminal interacting protein 6, partial(52%)								unknown
TC185466	1047.57	2466.59	0			0			0	2.3546			similar to RF|NP_567510.1|18414718|NM_117767 ATP binding {Arabidopsis thaliana} (exp=-1; wgp=0;cg=0),partial(34%)								heat shock
TC181905	1208.14	5714.22	0	1208.14	6261.36	0			0	4.72976	5.18264		similar to UP|Q6IV17_IPOBA (Q6IV17) Protein disulfide isomerase , partial (55%)								oxidation reduction
TC172242	1887.07	15254.8	0	1887.07	11113.5	0			0	8.08383	5.88928		homologue to UP|Q6PXE1_9SOLN (Q6PXE1) Auxin-repressed protein, partial (98%)								hormone repressed
TC173141	2090.1	6522.98	0			0			0	3.1209			weakly similar to UP|Q945P7_ARATH (Q945P7) At2g20670/F23N11.1, partial (37%)								unknown
TC175531	2246.54	5675.68	0			0			0	2.52641			weakly similar to UP|Q3KU27_NICLS (Q3KU27) Nectarin IV, partial (16%)								protection
TC181039	2263.36	280.162	1	2263.36	243.81	1			0	0.123781	0.10772		unknown								unknown
TC178177	2655.06	725.638	1			0			0	0.273304			similar to UP|Q6RVV4_PEA (Q6RVV4) Short-chain dehydrogenase Tic32, partial (68%)								photosynthesis
TC171483	2929.01	991.678	1			0			0	0.338571			homologue to UP|Q8L8C8_SOLTU (Q8L8C8) Flavanone 3 beta-hydroxylase , partial (74%)								oxidation reduction
TC175716	3999.77	11472.7	0			0			0	2.86834			similar to UP|Q3E8E9_ARATH (Q3E8E9) Protein At5g47830, partial (54%)								unknown
TC170030	4228.22	16207.7	0	4228.22	15127.7	0			0	3.83322	3.5778		homologue to UP|HSP82_TOBAC (P36182) Heat shock protein 82 (Fragment), partial (98%)								heat shock
TC173283	5857.86	32644	0			0			0	5.57269			similar to GB|AAB82061.1|1354207|ATU49453 rof1 {Arabidopsis thaliana} (exp=-1; wgp=0; cg=0), partial (0.21)								heat shock
TC173734	6369.1	693.759	1	6369.1	828.997	1			0	0.108926	0.130159		weakly similar to UP|Q8W2B6_MAIZE (Q8W2B6) UDP-glucosyltransferase BX9, partial (12%)								metabolism, transferase
TC170299	7863.79	1349.63	1	7863.79	2104.09	1			0	0.171626	0.267566		weakly similar to UP|Q8GVE3_CITMA (Q8GVE3) Flavonoid 1-2 rhamnosyltransferase, partial (24%)								metabolism
TC170471	8484.67	1343.3	1			0			0	0.158321			homologue to UP|Q5K2N1_LYCES (Q5K2N1) Steroid 5 alpha reductase DET2, complete								oxidation reduction
TC180957	8525.39	1897.1	1	8525.39	3229.04	1			0	0.222524	0.378756		homologue to UP|Q8L8C8_SOLTU (Q8L8C8) Flavanone 3 beta-hydroxylase , partial (97%)								oxidation reduction
TC186135	10629.7	30648.5	0			0			0	2.8833			weakly similar to GB|AAO64817.1|29028876|BT005882 At3g04570 {Arabidopsis thaliana}								unknown
TC183052	12055.1	2173.05	1			0			0	0.18026			weakly similar to UP|ZOG_PHALU (Q9ZSK5) Zeatin O-glucosyltransferase (Trans-zeatin O-beta-D-glucosyltransferase), partial (7%)								hormone
TC181283	12901.2	2074.68	1	12901.2	3181.35	1			0	0.160813	0.246593		homologue to UP|Q94ET0_HEVBR (Q94ET0) Hydroxymethylglutaryl coenzyme A synthase, partial (43%)								metabolism ?
TC187640	13761.7	1702.6	1	13761.7	2166.25	1			0	0.12372	0.157412		weakly similar to UP|ZOG_PHALU (Q9ZSK5) Zeatin O-glucosyltransferase (Trans-zeatin O-beta-D-glucosyltransferase), partial (25%)								hormone
TC173982	15822.7	2644.36	1			0			0	0.167125			homologue to UP|P93789_SOLTU (P93789) UDP-galactose:solanidine galactosyltransferase, partial (88%)								metabolism
TC176587	18497.5	5800.94	1			0			0	0.313607			similar to UP|Q84ZW1_PEA (Q84ZW1) Ent-kaurenoic acid oxidase, partial (14%)								hormone synthesis
TC178657	20415.9	4414	1			0			0	0.216204			homologue to UP|P93789_SOLTU (P93789) UDP-galactose:solanidine galactosyltransferase, partial (33%)								metabolism
TC190305			0	1083.68	277.201	1			0		0.255796		similar to Cluster: Wax synthase; n=1; Petunia x hybrida|Rep: Wax synthase - Petunia hybrida (Petunia), partial (93%)								development
TC187674			0	1470.26	164.046	1			0		0.111576		weakly similar to UP|LBD6_ARATH (O04479) LOB domain protein 6 (ASYMMETRIC LEAVES2), partial (13%)								development
TC172800			0	9883.07	2233.95	1			0		0.226038		homologue to UP|FLS_SOLTU (Q41452) Flavonol synthase/flavanone 3-hydroxylase (FLS) , complete								development
TC171121			0	9471.14	1140.54	1			0		0.120423		weakly similar to PRF|1916413A|448297|1916413A male sterility 2 gene. {Arabidopsis thaliana} (exp=-1;wgp=-1;cg=-1), partial (16%)								development pollen exine
TC176727			0	951.071	140.45	1			0		0.147675		similar to UP|Q8H2B1_SOYBN (Q8H2B1) DnaJ-like protein, partial (23%)								heat shock
TC173218			0			0	1720.93	634.01	1			0.368411	UP|O82545_LYCES (O82545) Cytosolic class II small heat shock protein HCT2, complete								heat shock
TC179479			0			0	836.323	120.011	1			0.143499	homologue to UP|O82010_LYCPE (O82010) Hsp20.1 protein, complete								heat shock
TC175253			0	543.39	1608.57	0			0		2.96025		homologue to UP|Q2V9A7_SOLTU (Q2V9A7) Cyclophilin ROC7-like, partial (97%)								heat shock
TC171142			0	112.194	60.7433	1			0		0.541412		similar to RF|NP_567574.1|18415242|NM_118030 ATP binding {Arabidopsis thaliana} (exp=-1; wgp=0;cg=0),partial(23%)								metabolism
TC190330			0	1531.74	497.392	1			0		0.324724		similar to UP|Q8GUE9_SOLSC (Q8GUE9) Tyrosine aminotransferase , partial (46%)								metabolism
TC183913			0	1876.54	87.3539	1			0		0.0465505		weakly similar to UniRef100_A1X4V5 Cluster: ATP synthase subunit 6; n=1; Ramaria stricta|Rep: ATP synthase subunit 6 - Ramaria stricta partial ( 9%								metabolism
TC177953			0	7697.14	2768.96	1			0		0.359739		homologue to UP|GAPN_NICPL (P93338) NADP-dependent glyceraldehyde-3-phosphate dehydrogenase								metabolism
TC177375			0	8959.95	5180.58	1			0		0.578193		similar to UP|Q3EBC8_ARATH (Q3EBC8) Protein At3g03300, partial (26%)								metabolism
TC175474			0	12179.7	4331.94	1			0		0.355669		similar to UP|PAL3_TOBAC (P45733) Phenylalanine ammonia-lyase , partial (19%)								metabolism
TC176104			0	16566.6	827.038	1			0		0.049922		weakly similar to UP|Q2HVM5_MEDTR (Q2HVM5) Transferase, partial (9%)								metabolism
TC184094			0	20690.7	1622.61	1			0		0.078422		weakly similar to UP|Q8LEH3_ARATH (Q8LEH3) Cinnamoyl-CoA reductase-like protein, partial (37%)								metabolism
TC183891			0	733.905	302.205	1			0		0.411776		RSI-1 protein								metabolism carbohydrate
TC176522			0	1297.98	5453.41	0			0		4.20146		homologue to UP|O82151_TOBAC (O82151) Beta-D-glucan exohydrolase, partial (30%)								metabolism carbohydrate
TC182605			0	2370.61	784.443	1			0		0.330903		similar to UP|Q9LIN8_ARATH (Q9LIN8) Similarity to alpha galactosidase, partial (52%)								metabolism carbohydrate
TC170034			0	3498.29	380.859	1			0		0.10887		UP|Q5NE21_LYCES (Q5NE21) Carbonic anhydrase , complete								metabolism carbon utilization
TC190080			0	1385.47	281.191	1			0		0.202957		weakly similar to UP|Q94A84_ARATH (Q94A84) AT3g50740/T3A5_120 (At3g50740), partial (31%)								metabolism lignin
TC176447			0	12425.6	4750.37	1			0		0.382304		weakly similar to GB|AAP21318.1|30102800|BT006510 At5g48485 {Arabidopsis thaliana} (exp=-1; wgp0; cg=0),partial-0.66								metabolism lipid, trasnport
TC188746			0	1337.5	401.383	1			0		0.300099		similar to UP|Q9SLN8_TOBAC (Q9SLN8) Allyl alcohol dehydrogenase, partial (50%)								oxidation reduction
TC184486			0	1786.69	521.672	1			0		0.291978		homologue to UP|Q2FQK9_METHJ (Q2FQK9) Cytochrome c biogenesis protein, transmembrane region precursor,partial(5%)								oxidation reduction
TC186636			0	6169.62	2012.65	1			0		0.32622		similar to UP|Q5J954_NICBE (Q5J954) C-4 sterol methyl oxidase 2 (Fragment), complete								oxidation reduction
TC184939			0	33631.4	10409.7	1			0		0.309524		UP|Q645N0_LYCES (Q645N0) Cytosolic malate dehydrogenase, complete								oxidation reduction
TC183140			0	88191.4	570.096	1			0		0.0064643		similar to UP|Q8VYV8_ARATH (Q8VYV8) At1g12570/T12C24_9, partial (85%)								oxidation reduction
TC170199			0			0	123.096	61.2654	1			0.497702	UP|O24018_LYCES (O24018) E8 protein homolog, complete								oxidation reduction
TC180633			0			0	899.966	300.214	1			0.333584	UP|Q7M1K8_LYCES (Q7M1K8) Chlorophyll a/b-binding protein (cab-12), partial (62%)								photosynthesis
TC186897			0			0	927.181	345.74	1			0.372894	UP|Q7M1K8_LYCES (Q7M1K8) Chlorophyll a/b-binding protein (cab-12), partial (26%)								photosynthesis
TC185027			0			0	61.1108	2.29356	1			0.0375311	similar to Cluster: Putative anti-PCD protein; n=1; Solanum lycopersicum|Rep: Putative anti-PCD protein -, partial (55%)								protection
TC179896			0	20154.4	900.143	1			0		0.0446624		similar to GB|AAN46863.1|24111425|BT001082 At5g67360/K8K14_8 {Arabidopsis thaliana} (exp=-1; wgp=0; cg=0), partial (27%)								protection
TC177921			0	250.076	119.955	1			0		0.479673		homologue to UP|Q9AR60_SOLTU (Q9AR60) Photoperiod responsive protein, partial (50%)								signal transduction GA
TC184091			0	29508	247.722	1			0		0.00839508		similar to UP|YB1E_SCHPO (P87179) Serine-rich protein C30B4.01c precursor, partial (14%)								signal transduction, cell surface receptor linked signaling pathway
TC181342			0	43862.7	1017.36	1			0		0.0231943		similar to GB|CAA59963.1|757534|ATARA12 subtilisin-like protease {Arabidopsis thaliana} (exp=-1;wgp=0; cg=0),partial (52%)								stress response
TC189289			0	88191.4	249.889	1			0		0.00283349		weakly similar to RF|NP_188478.1|15229656|NM_112734 pepsin A {Arabidopsis thaliana} (exp=-1; wgp=0; cg=0), partial (24%)								stress response
TC188519			0	1661.44	316.836	1			0		0.1907		homologue to UP|Q9FQZ6_TOBAC (Q9FQZ6) Avr9/Cf-9 rapidly elicited protein 146, partial (19%)								stress response, unknown ?
TC182088			0	4037.75	1531.29	1			0		0.379245		similar to UP|ARFE_ARATH (P93024) Auxin response factor 5 (Transcription factor MONOPTEROS) (Auxin-responsiveprotein IAA24), partial (17%)								transcription
TC177412			0	30846.9	3935.35	1			0		0.127577		gb|AF036493.1|AF036493 Tragopogon dubius large subunit 26S ribosomal RNA gene, partial sequence,partial-0.14								translation
TC174574			0	2332.9	903.673	1			0		0.387361		similar to UP|NIP51_ARATH (Q9SV84) Probable aquaporin NIP5.1 (NOD26-like intrinsic protein 5.1)(Nodulin-26-likemajor intrinsic protein 6) (AtNLM6) (NLM6 protein) (NodLikeMip6), partial (89%)								transport
TC181693			0	3932.73	1062.25	1			0		0.270106		similar to UP|Q7XA50_SOYBN (Q7XA50) Sorbitol-like transporter, partial (31%)								transport
TC170322			0	23996	7480.99	1			0		0.31176		homologue to UP|O65357_SAMSA (O65357) Aquaporin 2, partial (92%)								transport
TC190646			0	1231.33	455.854	1			0		0.370212		similar to UP|Q69VR7_ORYSA (Q69VR7) Phosphoenolpyruvate/phosphate translocator, partial (8%)								transport membrane
TC180364			0			0	195.169	93.1991	1			0.47753	similar to UP|Q2R040_ORYSA (Q2R040) Magnesium/proton exchanger AtMHX, partial (26%)								transport membrane
TC173950			0	262.033	976.74	0			0		3.72755		weakly similar to UP|Q2V3U3_ARATH (Q2V3U3) Protein At3g20810, partial (55%)								unknown
TC173229			0	1066.46	368.79	1			0		0.345808		similar to UP|Q3E945_ARATH (Q3E945) Protein At5g25820, partial (45%)								unknown
TC182959			0	1688.9	418.644	1			0		0.24788		unknown								unknown
TC175676			0	23443.3	283.707	1			0		0.0121018		similar to GB|AAK95319.1|15294284|AF410333 AT3g62730/F26K9_160 {Arabidopsis thaliana} (exp=-1;wgp=0;cg=0), partial (29%)								unknown
TC171322			0	61899.2	241.098	1			0		0.003895		weakly similar to RF|NP_188478.1|15229656|NM_112734 pepsin A {Arabidopsis thaliana} (exp=-1; wgp=0; cg=0), partial (39%)								unknown
TC179014			0			0	161.525	47.476	1			0.293923	similar to RF|NP_566690.1|18403119|NM_113065 GTP binding {Arabidopsis thaliana} (exp=-1; wgp=0;cg=0),partial(51%)								unknown
TC188290			0			0	178.633	67.7813	1			0.379445	homologue to UP|Q4RCF1_TETNG (Q4RCF1) Chromosome undetermined SCAF19049, whole genome shotgun sequence. (Fragment), partial (12%)								unknown
TC184276			0	212.467	967.255	0			0		4.55249		homologue to UP|Q43498_LYCES (Q43498) Glycine rich protein precursor, complete								unknown, tapetum specific
HS 1 Specific	HS1-0	HS1-2	expression HS1-0/HS1-2	HS1-0	HS1-6	expression HS1-0/HS1-6	HS1-2	HS1-6	expression HS1-2/HS1-6
TC182153	113.687	1019.93	0			0	1019.93	183.451	1	8.97137		0.179866	weakly similar to UP|Q68PF8_POPTR (Q68PF8) Glutathione S-transferase , partial (96%)								oxidation reduction
TC180717	420.639	1969.97	0	420.639	2483.02	0			0	4.68329	5.90297		similar to UP|Q9ZS44_LYCES (Q9ZS44) SBT4B protein, partial (29%)								metabolism
TC173955	626.8	5426.48	0			0	5426.48	731.384	1	8.65744		0.13478	weakly similar to UP|Q9SSQ8_ARATH (Q9SSQ8) F6D8.22 protein (At1g52560), partial (36%)								heat shock
TC189778	643.015	6465.07	0			0	6465.07	1286.95	1	10.0543		0.199063	weakly similar to UP|Q8H9E5_CUCMA (Q8H9E5) Glutathione S-transferase, partial (27%)								oxidation reduction
TC174017	687.49	1742.57	0			0			0	2.53468			similar to RF|NP_568172.1|18415285|NM_120752 electron transporter/ thiol-disulfide exchange intermediate{Arabidopsis thaliana} (exp=-1; wgp=0; cg=0), partial (54%)								oxidation reduction
TC182526	1753.94	9902.27	0			0	9902.27	2020.04	1	5.64573		0.203998	homologue to GB|CAA31663.1|20559|PHHSP70R hsp70 (AA 6 - 651) {Petunia x hybrida} (exp=-1; wgp=0;cg=0), partial (68%)								heat shock
TC180634	3483.64	9241.26	0			0			0	2.65276			similar to UP|Q2PYY1_SOLTU (Q2PYY1) Protein transport SEC13-like protein, partial (71%)								transport
TC185546			0			0	580.557	272.976	1			0.470196	COP1-like protein [Lycopersicon esculentum]								development
TC175751			0			0	584.456	1949.92	0			3.33629	similar to GB|AAF00023.1|6002520|AF076686 GIGANTEA {Arabidopsis thaliana} (exp=-1; wgp=0; cg=0),partial-0.27								development
TC190832			0			0	164.861	127.479	1			0.773252	weakly similar to UP|PEL3_ARATH (Q9M9S2) Probable pectate lyase 3 precursor (Pectate lyase A2),partial(20%)								development, cell wall organization
TC183464			0			0	4948.86	1688.24	1			0.341136	homologue to UP|Q9ZT13_TOBAC (Q9ZT13) 101 kDa heat shock protein, partial (42%)								heat shock
TC183908			0			0	194.03	101.405	1			0.522623	similar to UP|Q208N7_ARATH (Q208N7) Peroxisomal small heat shock protein Acd31.2, partial (15%)								heat shock
TC173238			0	704.817	3831.95	0			0		5.43681		similar to UP|Q8H2B1_SOYBN (Q8H2B1) DnaJ-like protein, partial (48%)								heat shock
TC182173			0	1834.61	6307.13	0			0		3.43786		weakly similar to UP|Q8DJH6_SYNEL (Q8DJH6) Ycf23 protein, partial (83%)								metabolism
TC183515			0			0	692.047	1637.43	0			2.36607	homologue to Cluster: Cytochrome c oxidase cbb3-type subunit III; n=1; Nitratiruptor sp. SB155-2|Rep:, partial ( 6%)								oxidation reduction
TC170579			0			0	370.723	180.337	1			0.486445	UP|CB4B_LYCES (P27525) Chlorophyll a-b binding protein CP24 10B, chloroplast precursor (CAB-10B)(LHCP),complete								photosynthesis
TC179916			0			0	4722.78	1780.36	1			0.376973	homologue to GB|AAA34148.1|170404|TOMCBPB chlorophyll a/b-binding protein Cab-3C {Lycopersiconesculentum} (exp=-1; wgp=0; cg=0), partial (88%)								photosynthesis
TC180637			0			0	6621.32	2678.02	1			0.404454	similar to UP|Q4R1B3_AMAHY (Q4R1B3) PGR5, partial (66%)								photosynthesis
TC185758			0			0	193.365	79.7255	1			0.412306	UP|Q945S6_LYCPM (Q945S6) I2C-5, partial (9%)								protection
TC172627			0	849.968	6893.09	0			0		8.10982		homologue to UP|O81693_LYCES (O81693) Cysteine protease inhibitor (Fragment), complete								protection
TC185848			0	802.375	2580.81	0			0		3.21646		UP|Q5UNS1_LYCES (Q5UNS1) Arginase 2, complete								protection proline metabolism
TC187647			0			0	2914.11	56633.4	0			19.4342	similar to UP|Q9SNY0_VITVI (Q9SNY0) SCUTL2, partial (71%)								stress response
TC183592			0	1624.04	10278	0			0		6.32864		similar to UP|Q3S492_SOLTU (Q3S492) Proteinase inhibitor I, complete								stress response
TC184085			0	621.816	5056.76	0			0		8.13224		similar to UP|CYTM_SOLTU (P37842) Multicystatin (MC), partial (14%)								stress response
TC175335			0			0	129.365	88.186	1			0.681683	homologue to UP|Q8LLE3_SOLTU (Q8LLE3) BEL1-related homeotic protein 11 (Fragment), partial (78%)								transcription
TC173085			0	26068.5	4342.04	1			0		0.166563		similar to UP|Q42487_POPNI (Q42487) Extensin like protein, partial (66%)								transport lipid
TC181431			0			0	183.229	90.0535	1			0.491481	similar to Cluster: Putative translation transactivator/inclusion body protein; n=1; Nicotiana tabacum|Rep:, partial (43%)								unknown ?
TC183958			0			0	171.661	76.7063	1			0.446847	weakly similar to Cluster: Putative uncharacterized protein B1147B12.11; n=1; Oryza sativa Japonica Group|Rep:, partial ( 9%)								unknown ?
TC184615			0			0	193.074	75.6275	1			0.391702	weakly similar to Cluster: Putative uncharacterized protein; n=1; Streptococcus thermophilus LMG 18311|Rep: Putative, partial (21%)								unknown ?
TC187519			0	683.364	2690.68	0			0		3.9374		unknown								unknown ?
Common	T0	T2	expression T-0/T-2	T-0	T-2	0	T-2	T-6	0
FR , HS1
TC175719			0	2485.38	541.852	1			0		0.218016		similar to UP|Q56TL1_CASSA (Q56TL1) Late elongated hypocotyl, partial (21%)								development
TC175719			0	2316.86	433.45	1			0		0.187085		similar to UP|Q56TL1_CASSA (Q56TL1) Late elongated hypocotyl, partial (21%)								development
TC176348			0	3171.34	678.262	1			0		0.213872		similar to UP|Q56TL1_CASSA (Q56TL1) Late elongated hypocotyl, partial (11%)								development
TC176348			0	2711.87	595.424	1			0		0.219562		similar to UP|Q56TL1_CASSA (Q56TL1) Late elongated hypocotyl, partial (11%)								development
TC170069	2888.25	64643.6	0	2888.25	10546.1	0	64643.6	10546.1	1	22.3816	3.65138	0.163142	UP|Q96489_LYCES (Q96489) Class II small heat shock protein Le-HSP17.6, complete								heat shock
TC170069	4096.61	66112.3	0			0			0	16.1383			UP|Q96489_LYCES (Q96489) Class II small heat shock protein Le-HSP17.6, complete								heat shock
TC171292	1804.39	5635.19	0			0			0	3.12304			similar to UP|Q2MGR2_MEDTR (Q2MGR2) SGS; HSP20-like chaperone, partial (80%)								heat shock
TC171292			0			0	5950.26	2121.43	1			0.356528	similar to UP|Q2MGR2_MEDTR (Q2MGR2) SGS; HSP20-like chaperone, partial (80%)								heat shock
TC187014	1579.28	52064.8	0	1579.28	11519.6	0	52064.8	11519.6	1	32.9674	7.29422	0.221256	UP|O80432_LYCES (O80432) Mitochondrial small heat shock protein, complete								heat shock
TC187014	7034.96	66112.3	0			0			0	9.39768			UP|O80432_LYCES (O80432) Mitochondrial small heat shock protein, complete								heat shock
TC188719	4332.72	35940.1	0			0	35940.1	3301.05	1	8.29504		0.0918486	similar to UP|Q39819_SOYBN (Q39819) Hsp22.3, partial (62%)								heat shock
TC188719	2838.32	42841.1	0			0	42841.1	3984.97	1	15.0938		0.0930174	similar to UP|Q39819_SOYBN (Q39819) Hsp22.3, partial (62%)								heat shock
TC190555	887.501	6071.17	0			0			0	6.84074			similar to UP|Q9ZT13_TOBAC (Q9ZT13) 101 kDa heat shock protein, partial (28%)								heat shock
TC190555	938.184	10496.1	0			0	10496.1	1026.8	1	11.1877		0.0978269	similar to UP|Q9ZT13_TOBAC (Q9ZT13) 101 kDa heat shock protein, partial (28%)								heat shock
TC172244	2283.77	6083.32	0			0			0	2.66371			UP|Q7XYV1_LYCES (Q7XYV1) P58IPK, complete								heat shock
TC172244			0	2738.14	9297.38	0			0		3.39551		UP|Q7XYV1_LYCES (Q7XYV1) P58IPK, complete								heat shock
TC169981	5435.5	23593.1	0			0			0	4.34055			UP|Q40151_LYCES (Q40151) Hsc70, complete								heat shock
TC169981	21753.2	57719.9	0			0			0	2.6534			UP|Q40151_LYCES (Q40151) Hsc70, complete								heat shock
TC170013	2591.92	30001.8	0			0	30001.8	4435.47	1	11.5751		0.14784	homologue to UP|Q40511_TOBAC (Q40511) Heat shock protein 70 (Fragment), partial (46%)								heat shock
TC170013	1965.38	47512.7	0			0	47512.7	4790.77	1	24.1748		0.100831	homologue to UP|Q40511_TOBAC (Q40511) Heat shock protein 70 (Fragment), partial (46%)								heat shock
TC170123			0			0	1142.13	159.712	1			0.139837	similar to UP|Q9SKY8_ARATH (Q9SKY8) 70kD heat shock protein (At2g32120/F22D22.13), partial (89%)								heat shock
TC170123	112.453	3352.35	0			0			0	29.8111			similar to UP|Q9SKY8_ARATH (Q9SKY8) 70kD heat shock protein (At2g32120/F22D22.13), partial (89%)								heat shock
TC171742	2103.48	7123.61	0			0	7123.61	2597.67	1	3.38658		0.364656	UP|Q9FR34_LYCES (Q9FR34) Ripening regulated protein DDTFR8, complete								heat shock
TC171742	2279.82	10910.7	0			0	10910.7	2492.02	1	4.78576		0.228402	UP|Q9FR34_LYCES (Q9FR34) Ripening regulated protein DDTFR8, complete								heat shock
TC172016	4293.97	33566.3	0			0	33566.3	4701.55	1	7.81708		0.140067	UP|Q9LS37_LYCES (Q9LS37) Small heat shock protein, complete								heat shock
TC172016	4381.63	44386.8	0			0	44386.8	5780.32	1	10.1302		0.130226	UP|Q9LS37_LYCES (Q9LS37) Small heat shock protein, complete								heat shock
TC173974	350.952	8211.78	0			0	8211.78	208.243	1	23.3986		0.0253591	homologue to UP|Q94EN7_LYCPE (Q94EN7) Small heat stress protein class CIII, complete								heat shock
TC173974	180.003	19171.7	0			0	19171.7	353.603	1	106.508		0.018444	homologue to UP|Q94EN7_LYCPE (Q94EN7) Small heat stress protein class CIII, complete								heat shock
TC176341	578.724	8602.3	0			0	8602.3	1417.52	1	14.8643		0.164784	homologue to UP|Q40511_TOBAC (Q40511) Heat shock protein 70 (Fragment), partial (70%)								heat shock
TC176341	568.058	14159.3	0			0	14159.3	1432.8	1	24.9258		0.101192	homologue to UP|Q40511_TOBAC (Q40511) Heat shock protein 70 (Fragment), partial (70%)								heat shock
TC176566	219.047	4723.5	0			0			0	21.5638			homologue to UP|HSP7C_PETHY (P09189) Heat shock cognate 70 kDa protein, partial (23%)								heat shock
TC176566	696.223	5093.94	0			0			0	7.31655			homologue to UP|HSP7C_PETHY (P09189) Heat shock cognate 70 kDa protein, partial (23%)								heat shock
TC178169	2488.86	64643.6	0			0	64643.6	4656.6	1	25.9732		0.0720349	UP|Q9SYV0_LYCES (Q9SYV0) 17.6 kD class I small heat shock protein (Type I small heat shock protein 17.6 kDa isoform), complete								heat shock
TC178169	1842.66	66112.3	0			0	66112.3	5355.45	1	35.8787		0.0810054	UP|Q9SYV0_LYCES (Q9SYV0) 17.6 kD class I small heat shock protein (Type I small heat shock protein 17.6 kDa isoform), complete								heat shock
TC182522	4634.74	20632.9	0			0			0	4.4518			similar to UP|CH10_ARATH (P34893) 10 kDa chaperonin (Protein CPN10) (Protein groES), partial (90.08)								heat shock
TC182522	5444.59	25078.6	0			0	25078.6	5564.47	1	4.60614		0.221882	similar to UP|CH10_ARATH (P34893) 10 kDa chaperonin (Protein CPN10) (Protein groES), partial (90.08)								heat shock
TC183645	1431.78	16975.8	0			0	16975.8	2568.06	1	11.8564		0.151278	homologue to UP|Q40151_LYCES (Q40151) Hsc70, partial (53%)								heat shock
TC183645	1286.32	30443.8	0			0	30443.8	2495.57	1	23.6675		0.0819728	homologue to UP|Q40151_LYCES (Q40151) Hsc70, partial (53%)								heat shock
TC184669	200.994	14703.4	0			0	14703.4	446.34	1	73.1535		0.0303563	similar to UP|Q6WHC0_CAPFR (Q6WHC0) Chloroplast small heat shock protein class I, partial (97%)								heat shock
TC184669	155.055	26450.1	0	155.055	904.239	0	26450.1	904.239	1	170.586	5.83174	0.0341866	similar to UP|Q6WHC0_CAPFR (Q6WHC0) Chloroplast small heat shock protein class I, partial (97%)								heat shock
TC185802			0			0	52420.8	2343.83	1			0.0447118	similar to UP|Q38806_ARATH (Q38806) AtHSP22.0 precursor (Heat shock protein 22.0) (T9A4.7 protein) (At4g10250), partial (51%)								heat shock
TC185802	35.2491	56024.1	0			0	56024.1	2214.08	1	1589.38		0.0395201	similar to UP|Q38806_ARATH (Q38806) AtHSP22.0 precursor (Heat shock protein 22.0) (T9A4.7 protein) (At4g10250), partial (51%)								heat shock
TC187143	1326	6721.13	0			0			0	5.06872			similar to GB|AAB82061.1|1354207|ATU49453 rof1 {Arabidopsis thaliana} (exp=-1; wgp=0; cg=0), partial (0.69)								heat shock Arabidopsis immunophilins ROF1 (AtFKBP62) and ROF2 (AtFKBP65) exhibit tissue specificity, are heat-stress response, and bind HSP90
TC187143	2209.43	8664.47	0			0	8664.47	2754.49	1	3.92158		0.317907	similar to GB|AAB82061.1|1354207|ATU49453 rof1 {Arabidopsis thaliana} (exp=-1; wgp=0; cg=0), partial (0.69)								heat shock Arabidopsis immunophilins ROF1 (AtFKBP62) and ROF2 (AtFKBP65) exhibit tissue specificity, are heat-stress response, and bind HSP90
TC170658	10249	1414.52	1	10249	684.749	1			0	0.138016	0.0668114		homologue to UP|CHSB_SOLTU (Q43163) Chalcone synthase 1B (Naringenin-chalcone synthase 1B) , complete								metabolism
TC170658			0	4029.8	487.404	1			0		0.12095		homologue to UP|CHSB_SOLTU (Q43163) Chalcone synthase 1B (Naringenin-chalcone synthase 1B) , complete								metabolism
TC177841	1277.65	7633.2	0			0	7633.2	2734.86	1	5.97442		0.358285	similar to UP|Q9LNB6_ARATH (Q9LNB6) F5O11.2 (At1g12270/F5O11_1), partial (94%)								metabolism
TC177841	1416.13	7886.88	0			0	7886.88	2002.03	1	5.56932		0.253843	similar to UP|Q9LNB6_ARATH (Q9LNB6) F5O11.2 (At1g12270/F5O11_1), partial (94%)								metabolism
TC179817	267.664	1253.33	0			0	1253.33	457.866	1	4.68247		0.365319	homologue to UP|MT2B_LYCES (Q40158) Metallothionein-like protein type 2 B, complete								oxidation reduction
TC179817	200.559	1232.75	0			0	1232.75	302.883	1	6.14657		0.245697	homologue to UP|MT2B_LYCES (Q40158) Metallothionein-like protein type 2 B, complete								oxidation reduction
TC170369	1008.37	10068.6	0			0	10068.6	1225.75	1	9.98505		0.12174	homologue to UP|Q40589_TOBAC (Q40589) Cytosolic ascorbate peroxidase, partial (98%)								oxidation reduction
TC170369	1277.39	12638.1	0			0	12638.1	1343.35	1	9.89369		0.106294	homologue to UP|Q40589_TOBAC (Q40589) Cytosolic ascorbate peroxidase, partial (98%)								oxidation reduction
TC170983	770.783	3203.89	0			0			0	4.15667			homologue to UP|Q8LSZ3_TOBAC (Q8LSZ3) NADPH:protochlorophyllide oxidoreductase, partial (96%)								oxidation reduction
TC170983	578.078	1984.26	0			0			0	3.43252			homologue to UP|Q8LSZ3_TOBAC (Q8LSZ3) NADPH:protochlorophyllide oxidoreductase, partial (96%)								oxidation reduction
TC173969	1484.63	14189.6	0			0			0	9.55769			similar to UP|Q76KW1_PEA (Q76KW1) Glutathione S-transferase, partial (95%)								oxidation reduction
TC173969	2129.23	18608.7	0			0	18608.7	4716.14	1	8.73963		0.253438	similar to UP|Q76KW1_PEA (Q76KW1) Glutathione S-transferase, partial (95%)								oxidation reduction
TC182929	528.159	17962.5	0			0	17962.5	1319.95	1	34.0097		0.0734838	homologue to UP|Q41772_MAIZE (Q41772) Cytosolic ascorbate peroxidase, partial (62%)								oxidation reduction
TC182929	540.481	19819.3	0			0	19819.3	1150.41	1	36.6697		0.0580453	homologue to UP|Q41772_MAIZE (Q41772) Cytosolic ascorbate peroxidase, partial (62%)								oxidation reduction
TC180458			0			0	1036.62	5202.28	0			5.01851	similar to UP|THI4_CITSI (O23787) Thiazole biosynthetic enzyme, chloroplast precursor, partial(87%)								photosyntehsis
TC180458			0	646.302	4202	0	878.589	4202	0		6.50161	4.78267	similar to UP|THI4_CITSI (O23787) Thiazole biosynthetic enzyme, chloroplast precursor, partial(87%)								photosyntehsis
TC176226			0			0	2619.2	415.076	1			0.158474	homologue to UP|RCA1_TOBAC (Q40460) Ribulose bisphosphate carboxylase/oxygenase activase 1, chloroplast precursor(RuBisCO activase 1) (RA 1), complete								photosynthesis
TC176226			0			0	1638.19	263.756	1			0.161005	homologue to UP|RCA1_TOBAC (Q40460) Ribulose bisphosphate carboxylase/oxygenase activase 1, chloroplast precursor(RuBisCO activase 1) (RA 1), complete								photosynthesis
TC178687			0	4454.07	31169.6	0	6072.3	31169.6	0		6.998	5.13308	similar to UP|Q2VT54_CAPAN (Q2VT54) DC1.2-like, partial (86%)								protection
TC178687			0	3459.3	22973.4	0			0		6.64106		similar to UP|Q2VT54_CAPAN (Q2VT54) DC1.2-like, partial (86%)								protection
TC188199			0			0	552.997	1684.68	0			3.04645	similar to UP|ADO3_ARATH (Q9C9W9) Adagio protein 3 (Flavin-binding kelch repeat F-box protein 1)(F-box only protein 2a) (FBX2a), partial (39%)								signal transduction
TC188199			0	379.996	1523.1	0	533.465	1523.1	0		4.00819	2.8551	similar to UP|ADO3_ARATH (Q9C9W9) Adagio protein 3 (Flavin-binding kelch repeat F-box protein 1)(F-box only protein 2a) (FBX2a), partial (39%)								signal transduction
TC186779	1229.4	3542	0			0	3542	1234.8	1	2.88109		0.348616	weakly similar to UP|O70268_RAT (O70268) Olfactory receptor-like protein, partial (6%)								signal transduction
TC186779	1214.38	3965.72	0			0	3965.72	1611.67	1	3.26562		0.4064	weakly similar to UP|O70268_RAT (O70268) Olfactory receptor-like protein, partial (6%)								signal transduction
TC176617			0	3609.68	1082.45	1			0		0.299874		similar to UP|Q2V443_ARATH (Q2V443) Protein At2g30520, partial (13%)								signal transduction of the phototropic response
TC176617			0	2573.08	871.111	1	3311.29	871.111	1		0.338548	0.263073	similar to UP|Q2V443_ARATH (Q2V443) Protein At2g30520, partial (13%)								signal transduction of the phototropic response
TC178072	833.566	2181.19	0			0			0	2.6167			homologue to UP|Q6YNK1_ORYSA (Q6YNK1) HAP3-like transcriptional-activator, partial (47%)								transcription al activator
TC178072	694.066	1609	0			0			0	2.31823			homologue to UP|Q6YNK1_ORYSA (Q6YNK1) HAP3-like transcriptional-activator, partial (47%)								transcription al activator
TC179848			0	938.771	292.83	1			0		0.311929		similar to RF|NP_195607.2|22329245|NM_120056 transcription factor/ zinc ion binding {Arabidopsisthaliana} (exp=-1; wgp=0; cg=0), partial (58%)								transcription al activator
TC179848			0			0	686.026	293.686	1			0.428097	similar to RF|NP_195607.2|22329245|NM_120056 transcription factor/ zinc ion binding {Arabidopsisthaliana} (exp=-1; wgp=0; cg=0), partial (58%)								transcription al activator
TC170067			0	1256.93	5066.75	0			0		4.03104		unknown								unknown
TC170067			0	1231.85	3938.68	0			0		3.19737		unknown								unknown
TC171975	1395.06	6025.5	0			0	6025.5	1310.83	1	4.31917		0.217547	weakly similar to UP|O49655_ARATH (O49655) Predicted protein, partial (6%)								unknown
TC171975	1154.33	6449.36	0			0	6449.36	966.883	1	5.58712		0.149919	weakly similar to UP|O49655_ARATH (O49655) Predicted protein, partial (6%)								unknown
TC172258	2037.38	6636.25	0			0			0	3.25725			unknown								unknown
TC172258	2823.43	7352.73	0			0	7352.73	2514.11	1	2.60419		0.341929	unknown								unknown
TC172308	763.652	5100.52	0			0			0	6.67912			similar to UP|Q9LE80_ARATH (Q9LE80) Arabidopsis thaliana genomic DNA, chromosome 3, P1 clone: MJK13 (AT3g15450/MJK13_11) (MJK13.11 protein), partial (79%)								unknown
TC172308			0			0	4774.52	944.555	1			0.197832	similar to UP|Q9LE80_ARATH (Q9LE80) Arabidopsis thaliana genomic DNA, chromosome 3, P1 clone: MJK13 (AT3g15450/MJK13_11) (MJK13.11 protein), partial (79%)								unknown
TC179740	6284.61	27500.2	0			0			0	4.3758			weakly similar to UP|Q2UHN7_ASPOR (Q2UHN7) Predicted protein, partial (8%)								unknown
TC179740	5751.54	33810.7	0			0			0	5.87855			weakly similar to UP|Q2UHN7_ASPOR (Q2UHN7) Predicted protein, partial (8%)								unknown
TC179812	1419	9164.28	0			0	9164.28	1717.74	1	6.45828		0.187439	similar to UP|Q297S1_DROPS (Q297S1) GA15115-PA (Fragment), partial (6%)								unknown
TC179812	858.984	12561.8	0			0	12561.8	1847.55	1	14.624		0.147077	similar to UP|Q297S1_DROPS (Q297S1) GA15115-PA (Fragment), partial (6%)								unknown
TC183898			0	1167.15	265.933	1			0		0.227849		similar to UP|Q940M8_ARATH (Q940M8) At1g73650/F25P22_7, partial (44%)								unknown
TC183898			0	976.559	226.565	1			0		0.232004		similar to UP|Q940M8_ARATH (Q940M8) At1g73650/F25P22_7, partial (44%)								unknown

## Sheet: SAM unpaired 
SAM unpaired							Fold change
	FR-0	HS1-0	FR-2	HS1-2	FR-6	HS1-6	F0-HS0	F2-HS2	F6-HS6	Annotation	Function
TC187674	1470.26	219.21					0.149096			weakly similar to UP|LBD6_ARATH (O04479) LOB domain protein 6 (ASYMMETRIC LEAVES2), partial (13%)	development
TC182608	11251.8	247.421	7791.85	368.528	9031.35	333.394	0.0219895	0.0472966	0.0369152	UP|Q76MV0_TOBAC (Q76MV0) H3 histone, complete	development
TC187506					685.945	234.339			0.34163	weakly similar to UP|Q6Q9I7_ORYSA (Q6Q9I7) MADS-box protein RMADS210, partial (43%)	development
TC171121	9471.14	1228.61					0.129721			weakly similar to PRF|1916413A|448297|1916413A male sterility 2 gene. {Arabidopsis thaliana} (exp=-1;wgp=-1;cg=-1), partial (16%)	development
TC187014	1579.28	7034.96					4.45452			UP|O80432_LYCES (O80432) Mitochondrial small heat shock protein, complete	heat shock
TC170030	4228.22	30811.3					7.28707			homologue to UP|HSP82_TOBAC (P36182) Heat shock protein 82 (Fragment), partial (98%)	heat shock
TC183913	1876.54	121.636					0.0648192			weakly similar to UniRef100_A1X4V5 Cluster: ATP synthase subunit 6; n=1; Ramaria stricta|Rep: ATP synthase subunit 6 - Ramaria stricta	metabolism
TC176104	16566.6	1714.06					0.103465			weakly similar to UP|Q2HVM5_MEDTR (Q2HVM5) Transferase, partial (9%)	metabolism
TC178494					3635.52	1261.4			0.346964	weakly similar to UP|Q6V8P5_MALDO (Q6V8P5) Phosphorylase (Fragment), partial (86%)	metabolism
TC187586	1448.26	200.995	1118.76	233.925	1294.87	271.673	0.138784	0.209092	0.209807	similar to UP|PFPA_SOLTU (P21342) Pyrophosphate--fructose 6-phosphate 1-phosphotransferase alphasubunit(PFP) (6-phosphofructokinase, pyrophosphate-dependent) (Pyrophosphate-dependent 6-phosphofructose-1-kinase) (PPi-PFK) , partial (22%)	metabolism
TC182605	2370.61	753.44					0.317825			similar to UP|Q9LIN8_ARATH (Q9LIN8) Similarity to alpha galactosidase, partial (52%)	metabolism
TC176475	3012.83	26678.1			1591.53	19491.6	8.85481		12.2471	UP|Q94FU4_LYCES (Q94FU4) Fructose-1,6-bisphosphate aldolase (Fragment), complete	metabolism
TC183520					711.654	383.357			0.538685	similar to UP|Q5XMK9_ARATH (Q5XMK9) Chloroplast alpha-glucan water dikinase isoform 3, partial(21%)	metabolism
TC183140	88191.4	470.13					0.00533079			similar to UP|Q8VYV8_ARATH (Q8VYV8) At1g12570/T12C24_9, partial (85%)	oxidation reduction
TC189433					922.09	322.63			0.34989	weakly similar to UP|Q7XIR1_ORYSA (Q7XIR1) Carbonyl reductase-like protein, partial (25%)	oxidation reduction
TC179896	20154.4	748.828					0.0371546			similar to GB|AAN46863.1|24111425|BT001082 At5g67360/K8K14_8 {Arabidopsis thaliana} (exp=-1; wgp=0; cg=0), partial (27%)	protection
TC170747			5809.29	2357.8				0.405866		weakly similar to GB|AAP37803.1|30725562|BT008444 At4g35750 {Arabidopsis thaliana} (exp=-1; wgp0; cg=0),partial-0.46	signal transduction
TC171192	851.073	7400.87			686.561	6644.36	8.69593		9.67774	similar to UP|Q40413_NICRU (Q40413) Cathepsin B-like cysteine proteinase, partial (52%)	stress response
TC184091	29508	283.37					0.00960315			similar to UP|YB1E_SCHPO (P87179) Serine-rich protein C30B4.01c precursor, partial (14%)	stress response
TC181342	43862.7	1216.22					0.0277278			similar to GB|CAA59963.1|757534|ATARA12 subtilisin-like protease {Arabidopsis thaliana} (exp=-1;wgp=0; cg=0),partial (52%)	stress response
TC171322	61899.2	158.596					0.00256217			weakly similar to RF|NP_188478.1|15229656|NM_112734 pepsin A {Arabidopsis thaliana} (exp=-1; wgp=0; cg=0), partial (39%)	stress response
TC189289	88191.4	185.993					0.00210897			weakly similar to RF|NP_188478.1|15229656|NM_112734 pepsin A {Arabidopsis thaliana} (exp=-1; wgp=0; cg=0), partial (24%)	stress response
TC182088	4037.75	1051.99					0.260539			similar to UP|ARFE_ARATH (P93024) Auxin response factor 5 (Transcription factor MONOPTEROS) (Auxin-responsiveprotein IAA24), partial (17%)	transcription
TC177412	30846.9	6096.72					0.197645			gb|AF036493.1|AF036493 Tragopogon dubius large subunit 26S ribosomal RNA gene, partial sequence,partial-0.14	translation
TC183550					1797.92	936.265			0.520748	UP|RS23A_ARATH (Q9SF35) 40S ribosomal protein S23-1 (S12), partial (62%)	translation
TC181199					20555.6	57598.9			2.80209	similar to UP|Q9LTQ3_ARATH (Q9LTQ3) Similarity to protein translation inhibitor, partial (89%)	translation
TC174574	2332.9	717.941					0.307746			similar to UP|NIP51_ARATH (Q9SV84) Probable aquaporin NIP5.1 (NOD26-like intrinsic protein 5.1)(Nodulin-26-likemajor intrinsic protein 6) (AtNLM6) (NLM6 protein) (NodLikeMip6), partial (89%)	transport
TC172148	2742.95	232.841					0.084887			similar to UP|Q9ATN0_MAIZE (Q9ATN0) Plasma membrane integral protein ZmPIP1-6, partial (12%)	transport
TC172760					2743.28	1007.69			0.36733	similar to Cluster: General substrate transporter; n=1; Anaeromyxobacter sp. K|Rep: General substrate, partial ( 3%)	transport
TC180241					4620.67	2390.59			0.51737	similar to UP|Q3EAN1_ARATH (Q3EAN1) Protein At3g47810, partial (80%)	transport
TC182959	1688.9	329.259					0.194955			unknown	unknown
TC188963	2441.2	366.357					0.150073			unknown	unknown
TC175676	23443.3	214.876					0.00916577			similar to GB|AAK95319.1|15294284|AF410333 AT3g62730/F26K9_160 {Arabidopsis thaliana} (exp=-1;wgp=0;cg=0), partial (29%)	unknown
TC171472					629.247	3198.56			5.08315	similar to GB|AAL48231.1|17933297|AF446358 AT5g58640/mzn1_90 {Arabidopsis thaliana} (exp=-1; wgp=0; cg=0), partial (64%)	unknown
TC173319					633.902	1639.91			2.58701	unknown	unknown
TC172918					1103.54	325.272			0.294753	unknown	unknown
TC189946					1859.81	386.663			0.207904	weakly similar to UP|Q2V414_ARATH (Q2V414) Protein At2g40920, partial (8%)	unknown
TC186361					2769.44	1196.47			0.432026	similar to GB|AAL06814.1|15809772|AY054153 At2g17240/T23A1.10 {Arabidopsis thaliana} (exp=-1; wgp=0; cg=0), partial (50%)	unknown
TC171394					8168.83	1367.8			0.167441	unknown	unknown
