# Supplementary material for: Temperature stress differentially modulates transcription in meiotic anthers of heat-tolerant and heat-sensitive tomato plants
Source: BMC Genomics. 2011 Jul 31;12:384. doi: 10.1186/1471-2164-12-384 (PMC3162933; doi:10.1186/1471-2164-12-384)
Supplement: Additional file 2 — Q-R/T PCR primers. Names and sequences of PCR primers used in the quantitative R/T PCRs to verify gene expression levels found in the high-through-put expression profiling. [file 1471-2164-12-384-S2.XLSX]

## Sheet: Sheet1
Primers used for qPCR confirmations of AFLP and microarray data
Gene of interest	Primer sequence
ACTIN F	5´-ACTGGTATTGTGCTGGACTCTG
ACTIN R	5´-TCGGCTGTGGTGGTGAAAG
Intron specific Tom51 F	5′-CTCGCCACACTGGTGTTATG
Intron specific Tom51 R	5′-TCAGCAGTGGTGGTGAACAT
170030F	5´-AACAAGATTCTCAAGGTGATTAGG
170030R	5´-GGATTATGTTACTAGGATGAAGGAG
170322F	5´-GTTAGAGTTGGTTGGATGTTTGG
170322R	5´-GGCTATTGTCCATTTAACTTTCCC
171292F	5´-AGGACGGTGATGAGGAAATGAAGAAG
171292R	5´-CAGTATGTTGCTTGAATGGTCGTT
190555F	5´-CCTATGGTCGTGATCTTGTG
190555R	5´-GTTAGGCTTATAGCATTGGATATG
191544F	5´-AGTGGGCTCAGGGCTAAG
191544R	5´-CCTCTGAGATGGTTGAAGATGT
197647F	5´-AGGTTCAGGTCATGGATGG
197647R	5´-GCTGACTGCCATTAGAGATC
211882F	5´-CGAGATTGCTGAATACATAAT
211882R	5´-TGTTTTATATTTGCCAGAGAA
213983F	5´-CCGGTGGATGGAAGTAAAGC
213983R	5´-GTCTAGCAGATGACCACAACAT
185848F	5´-AGCAAGAAGTACCATGTATCC
185848R	5´-CCTTATGAGTAACCTGTTGTTG
